# Supplementary material for: Crystal structure of 2-oxo-2H-chromen-3-yl 4-chloro­benzoate and Hirshfeld surface analysis
Source: Acta Crystallogr E Crystallogr Commun. 2017 Jan 1;73(Pt 1):45–7. doi: 10.1107/S2056989016019538 (PMC5209769; doi:10.1107/S2056989016019538)
Supplement: Supplementary file 1 [file e-73-00045-sup1.cif]

##############################################################################
#                                                                            #
# This CIF contains the data in a paper accepted for publication in          #
# Acta Crystallographica Section E. It conforms to the requirements of       #
# Notes for Authors for Acta Crystallographica Section E, and has been       #
# peer reviewed under the auspices of the IUCr Commission on Journals.       #
#                                                                            #
# Full details of the Crystallographic Information File format               #
# are given in the paper "The Crystallographic Information File (CIF):       #
# a New Standard Archive File for Crystallography" by S. R. Hall, F. H.      #
# Allen and I. D. Brown [Acta Cryst. (1991), A47, 655-685].                  #
#                                                                            #
# The current version of the core CIF dictionary is obtainable from          #
# ftp://ftp.iucr.org/pub/cif_core.dic.                                       #
#                                                                            #
# Software is freely available for graphical display of the structure(s)     #
# in this CIF. For information consult the CIF software page                 #
# http://www.iucr.org/resources/cif/software.                                #
#                                                                            #
# This file may be used for bona fide research purposes within the           #
# scientific community so long as proper attribution is given to the journal # 
# article from which it was obtained.                                        #
#                                                                            #
##############################################################################
data_I
_database_code_depnum_ccdc_archive 'CCDC 1521043'
_audit_creation_method     SHELXL-97
_journal_date_recd_electronic     2016-10-28
_journal_date_accepted     2016-12-06
_journal_name_full     'Acta Crystallographica, Section E'
_journal_year     2017
_journal_volume     73
_journal_issue      1
_journal_page_first     45
_journal_page_last     47
_journal_paper_category     GO
_journal_paper_doi     10.1107/S2056989016019538
_journal_coeditor_code     HB7629
_publ_contact_author_name     'Eric Ziki'
_publ_contact_author_address
;
Laboratoire de Cristallographie et Physique mol\'eculaire, UFR SSMT,
Universit\'e F\'elix Houphou\"et Boigny de Cocody 22 BP 582 Abidjan 22,
C\^ote d'Ivoire
;
_publ_contact_author_email     'eric.ziki@gmail.com'
_publ_contact_author_fax     ?
_publ_contact_author_phone     '00225 07 06 84 99'
_publ_section_title
;
Crystal structure of 2-oxo-2<i>H</i>-chromen-3-yl 4-chlorobenzoate and Hirshfeld
surface analysis
;
loop_
    _publ_author_name
    _publ_author_footnote
    _publ_author_address
    'Ziki, Eric' .
;
Laboratoire de Cristallographie et Physique Mol\'eculaire, UFR SSMT,
Universit\'e F\'elix Houphou\"et Boigny de Cocody 22 BP 582 Abidjan 22,
C\^ote d'Ivoire
;
    'Sosso, Siaka' .
;
Laboratoire de Chimie Mol\'eculaire et Mat\'eriaux,
Equipe de Chimie Organique et Phytochimie,
Universit\'e Ouaga I Pr Joseph KI-ZERBO 03 BP 7021 Ouagadougou 03,
Burkina Faso
;
    'Mansilla-Koblavi, Fr\'ed\'erica' .
;
Laboratoire de Cristallographie et Physique Mol\'eculaire, UFR SSMT,
Universit\'e F\'elix Houphou\"et Boigny de Cocody 22 BP 582 Abidjan 22,
C\^ote d'Ivoire
;
    'Djand\'e, Abdoulaye' .
;
Laboratoire de Chimie Mol\'eculaire et Mat\'eriaux,
Equipe de Chimie Organique et Phytochimie,
Universit\'e Ouaga I Pr Joseph KI-ZERBO 03 BP 7021 Ouagadougou 03,
Burkina Faso
;
    'Kakou-Yao, Rita' .
;
Laboratoire de Cristallographie et Physique Mol\'eculaire, UFR SSMT,
Universit\'e F\'elix Houphou\"et Boigny de Cocody 22 BP 582 Abidjan 22,
C\^ote d'Ivoire
;
_publ_section_synopsis
;
In the title compound, C~16~H~9~ClO~4~, the dihedral angle between the coumarin
ring system [maximum deviation = 0.023(1) \%A] and the benzene ring is
73.95(8)\%.
;
_chemical_name_systematic
;
2-Oxo-2<i>H</i>-chromen-3-yl 4-chlorobenzoate
;
_chemical_name_common     ?
_chemical_formula_moiety     'C16 H9 Cl O4'
_chemical_formula_sum     'C16 H9 Cl O4'
_chemical_formula_iupac     'C16 H9 Cl O4'
_chemical_formula_weight     300.68
_chemical_melting_point     478
_symmetry_cell_setting     triclinic
_symmetry_space_group_name_H-M     'P -1'
_symmetry_space_group_name_hall     '-P 1'
loop_
    _symmetry_equiv_pos_as_xyz
    'x, y, z'
    '-x, -y, -z'
_cell_length_a     6.7866(4)
_cell_length_b     7.1789(3)
_cell_length_c     14.0981(5)
_cell_angle_alpha     94.098(3)
_cell_angle_beta     93.461(4)
_cell_angle_gamma     106.154(4)
_cell_volume     655.75(5)
_cell_formula_units_Z     2
_cell_measurement_reflns_used     3886
_cell_measurement_theta_min     6.3
_cell_measurement_theta_max     69.1
_cell_measurement_temperature     293(2)
_exptl_crystal_description     Prism
_exptl_crystal_colour     'colourless'
_exptl_crystal_size_max     0.12
_exptl_crystal_size_mid     0.12
_exptl_crystal_size_min     0.08
_exptl_crystal_density_diffrn     1.523
_exptl_crystal_density_meas     ?
_exptl_crystal_density_method     'not measured'
_exptl_crystal_F_000     308
_exptl_absorpt_coefficient_mu     2.715
_exptl_absorpt_correction_type     multi-scan
_exptl_absorpt_process_details
;
(CrysAlis PRO; Agilent, 2014)
;
_exptl_absorpt_correction_T_min     0.7365
_exptl_absorpt_correction_T_max     0.8121
_exptl_special_details     ?
_diffrn_ambient_temperature     293(2)
_diffrn_radiation_type     CuK\a
_diffrn_radiation_wavelength     1.54184
_diffrn_radiation_source     'fine-focus sealed tube'
_diffrn_radiation_monochromator     graphite
_diffrn_measurement_device_type
           'Agilent SuperNova Dual Source diffractometer with an Atlas detector'
_diffrn_measurement_method     '\w scan'
_diffrn_detector_area_resol_mean     5.3048
_diffrn_reflns_number     7634
_diffrn_reflns_av_R_equivalents     0.0217
_diffrn_reflns_av_sigmaI/netI     0.0205
_diffrn_reflns_theta_min     6.32
_diffrn_reflns_theta_max     69.10
_diffrn_reflns_theta_full     69.10
_diffrn_measured_fraction_theta_max     0.984
_diffrn_measured_fraction_theta_full     0.984
_diffrn_reflns_limit_h_min     -8
_diffrn_reflns_limit_h_max     7
_diffrn_reflns_limit_k_min     -8
_diffrn_reflns_limit_k_max     8
_diffrn_reflns_limit_l_min     -17
_diffrn_reflns_limit_l_max     16
_diffrn_standards_number     ?
_diffrn_standards_interval_count     ?
_diffrn_standards_interval_time     ?
_diffrn_standards_decay_%     ?
_refine_special_details
;
 Refinement of F^2^ against ALL reflections.  The weighted R-factor wR and
 goodness of fit S are based on F^2^, conventional R-factors R are based
 on F, with F set to zero for negative F^2^. The threshold expression of
 F^2^ > 2sigma(F^2^) is used only for calculating R-factors(gt) etc. and is
 not relevant to the choice of reflections for refinement.  R-factors based
 on F^2^ are statistically about twice as large as those based on F, and R-
 factors based on ALL data will be even larger.
;
_reflns_number_total     2409
_reflns_number_gt     2109
_reflns_threshold_expression     >2sigma(I)
_refine_ls_structure_factor_coef     Fsqd
_refine_ls_matrix_type     full
_refine_ls_R_factor_all     0.0440
_refine_ls_R_factor_gt     0.0387
_refine_ls_wR_factor_gt     0.1012
_refine_ls_wR_factor_ref     0.1058
_refine_ls_goodness_of_fit_ref     1.045
_refine_ls_restrained_S_all     1.045
_refine_ls_number_reflns     2409
_refine_ls_number_parameters     190
_refine_ls_number_restraints     0
_refine_ls_hydrogen_treatment     constr
_refine_ls_weighting_scheme     calc
_refine_ls_weighting_details
         'calc w=1/[\s^2^(Fo^2^)+(0.0475P)^2^+0.1948P] where P=(Fo^2^+2Fc^2^)/3'
_atom_sites_solution_hydrogens     geom
_atom_sites_solution_primary     direct
_atom_sites_solution_secondary     difmap
_refine_ls_shift/su_max     0.000
_refine_ls_shift/su_mean     0.000
_refine_diff_density_max     0.259
_refine_diff_density_min     -0.485
_refine_ls_extinction_method     none
_refine_ls_extinction_coef     ?
loop_
    _atom_type_symbol
    _atom_type_description
    _atom_type_scat_dispersion_real
    _atom_type_scat_dispersion_imag
    _atom_type_scat_source
    'C' 'C' 0.0181 0.0091
                         'International Tables Vol C Tables 4.2.6.8 and 6.1.1.4'
    'H' 'H' 0.0000 0.0000
                         'International Tables Vol C Tables 4.2.6.8 and 6.1.1.4'
    'Cl' 'Cl' 0.3639 0.7018
                         'International Tables Vol C Tables 4.2.6.8 and 6.1.1.4'
    'O' 'O' 0.0492 0.0322
                         'International Tables Vol C Tables 4.2.6.8 and 6.1.1.4'
_computing_data_collection
;
CrysAlis PRO (Agilent, 2014)
;
_computing_cell_refinement
;
CrysAlis PRO (Agilent, 2014)
;
_computing_data_reduction
;
CrysAlis PRO (Agilent, 2014)
;
_computing_structure_solution
;
SHELXS97 (Sheldrick, 2008)
;
_computing_structure_refinement
;
SHELXL2013 (Sheldrick, 2015)
;
_computing_molecular_graphics
;
PLATON (Spek, 2009)
;
_computing_publication_material
;
publCIF (Westrip, 2010)
;
loop_
    _atom_site_type_symbol
    _atom_site_label
    _atom_site_fract_x
    _atom_site_fract_y
    _atom_site_fract_z
    _atom_site_U_iso_or_equiv
    _atom_site_adp_type
    _atom_site_calc_flag
    _atom_site_refinement_flags
    _atom_site_occupancy
    _atom_site_symmetry_multiplicity
    _atom_site_disorder_assembly
    _atom_site_disorder_group
    C C1 0.1899(3) 0.0796(2) 0.35706(12) 0.0446(4) Uani d . 1 1 . .
    C C2 0.3804(3) 0.0653(2) 0.31891(11) 0.0422(4) Uani d . 1 1 . .
    C C3 0.5634(3) 0.1322(2) 0.36885(11) 0.0414(4) Uani d . 1 1 . .
    H H3 0.6815 0.1187 0.3424 0.050 Uiso calc R 1 1 . .
    C C4 0.5771(2) 0.2250(2) 0.46354(11) 0.0384(3) Uani d . 1 1 . .
    C C5 0.7616(3) 0.3026(2) 0.52035(13) 0.0475(4) Uani d . 1 1 . .
    H H5 0.8848 0.2943 0.4975 0.057 Uiso calc R 1 1 . .
    C C6 0.7618(3) 0.3918(3) 0.61044(14) 0.0549(5) Uani d . 1 1 . .
    H H6 0.8856 0.4451 0.6475 0.066 Uiso calc R 1 1 . .
    C C7 0.5794(3) 0.4022(3) 0.64594(12) 0.0534(5) Uani d . 1 1 . .
    H H7 0.5813 0.4628 0.7067 0.064 Uiso calc R 1 1 . .
    C C8 0.3938(3) 0.3229(2) 0.59161(12) 0.0474(4) Uani d . 1 1 . .
    H H8 0.2705 0.3270 0.6158 0.057 Uiso calc R 1 1 . .
    C C9 0.3956(2) 0.2379(2) 0.50103(11) 0.0390(3) Uani d . 1 1 . .
    C C10 0.3047(3) 0.0312(3) 0.15135(12) 0.0459(4) Uani d . 1 1 . .
    C C11 0.2730(2) -0.1155(3) 0.06844(12) 0.0458(4) Uani d . 1 1 . .
    C C16 0.2973(3) -0.2994(3) 0.07788(13) 0.0525(4) Uani d . 1 1 . .
    H H16 0.3335 -0.3326 0.1377 0.063 Uiso calc R 1 1 . .
    C C15 0.2683(3) -0.4333(3) -0.00072(14) 0.0599(5) Uani d . 1 1 . .
    H H15 0.2832 -0.5568 0.0058 0.072 Uiso calc R 1 1 . .
    C C14 0.2170(3) -0.3809(4) -0.08894(14) 0.0626(6) Uani d . 1 1 . .
    C C13 0.1904(3) -0.1999(4) -0.10068(13) 0.0649(6) Uani d . 1 1 . .
    H H13 0.1534 -0.1680 -0.1607 0.078 Uiso calc R 1 1 . .
    C C12 0.2200(3) -0.0667(3) -0.02135(13) 0.0555(5) Uani d . 1 1 . .
    H H12 0.2042 0.0564 -0.0282 0.067 Uiso calc R 1 1 . .
    Cl Cl1 0.18104(10) -0.55203(13) -0.18674(4) 0.0951(3) Uani d . 1 1 . .
    O O1 0.20802(17) 0.16486(17) 0.44814(8) 0.0444(3) Uani d . 1 1 . .
    O O2 0.0204(2) 0.0211(2) 0.31579(10) 0.0637(4) Uani d . 1 1 . .
    O O3 0.3603(2) -0.04346(18) 0.23221(8) 0.0516(3) Uani d . 1 1 . .
    O O4 0.2900(2) 0.1930(2) 0.15125(10) 0.0592(3) Uani d . 1 1 . .
loop_
    _atom_site_aniso_label
    _atom_site_aniso_U_11
    _atom_site_aniso_U_22
    _atom_site_aniso_U_33
    _atom_site_aniso_U_12
    _atom_site_aniso_U_13
    _atom_site_aniso_U_23
    C1 0.0428(9) 0.0444(8) 0.0465(9) 0.0127(7) 0.0018(7) 0.0042(7)
    C2 0.0515(10) 0.0402(8) 0.0374(8) 0.0177(7) 0.0038(7) 0.0026(6)
    C3 0.0424(9) 0.0431(8) 0.0433(8) 0.0176(7) 0.0101(7) 0.0082(7)
    C4 0.0411(8) 0.0336(7) 0.0420(8) 0.0117(6) 0.0044(6) 0.0066(6)
    C5 0.0426(9) 0.0461(9) 0.0549(10) 0.0139(7) 0.0001(7) 0.0097(7)
    C6 0.0597(11) 0.0467(9) 0.0538(10) 0.0117(8) -0.0144(8) 0.0049(8)
    C7 0.0801(13) 0.0438(9) 0.0386(8) 0.0230(9) -0.0015(8) 0.0018(7)
    C8 0.0601(11) 0.0458(9) 0.0420(8) 0.0230(8) 0.0084(7) 0.0057(7)
    C9 0.0417(8) 0.0346(7) 0.0428(8) 0.0134(6) 0.0045(6) 0.0069(6)
    C10 0.0369(9) 0.0587(10) 0.0442(9) 0.0156(7) 0.0051(7) 0.0082(7)
    C11 0.0341(8) 0.0648(11) 0.0388(8) 0.0140(7) 0.0044(6) 0.0048(7)
    C16 0.0515(10) 0.0651(11) 0.0407(9) 0.0181(8) 0.0000(7) 0.0006(8)
    C15 0.0541(11) 0.0709(12) 0.0519(10) 0.0169(9) 0.0015(8) -0.0073(9)
    C14 0.0401(10) 0.0978(16) 0.0434(10) 0.0137(10) 0.0043(7) -0.0134(10)
    C13 0.0437(10) 0.1146(19) 0.0370(9) 0.0235(11) 0.0029(7) 0.0066(10)
    C12 0.0432(10) 0.0826(13) 0.0446(9) 0.0217(9) 0.0061(7) 0.0141(9)
    Cl1 0.0754(4) 0.1412(6) 0.0550(3) 0.0214(4) 0.0009(3) -0.0395(4)
    O1 0.0383(6) 0.0504(6) 0.0464(6) 0.0160(5) 0.0069(5) 0.0012(5)
    O2 0.0439(7) 0.0792(9) 0.0619(8) 0.0120(6) -0.0056(6) -0.0029(7)
    O3 0.0686(8) 0.0544(7) 0.0369(6) 0.0280(6) 0.0000(5) -0.0007(5)
    O4 0.0689(9) 0.0586(8) 0.0561(8) 0.0273(7) 0.0046(6) 0.0092(6)
_geom_special_details
;
 All esds (except the esd in the dihedral angle between two l.s. planes)
 are estimated using the full covariance matrix.  The cell esds are taken
 into account individually in the estimation of esds in distances, angles
 and torsion angles; correlations between esds in cell parameters are only
 used when they are defined by crystal symmetry.  An approximate (isotropic)
 treatment of cell esds is used for estimating esds involving l.s. planes.
;
loop_
    _geom_bond_atom_site_label_1
    _geom_bond_atom_site_label_2
    _geom_bond_site_symmetry_2
    _geom_bond_distance
    _geom_bond_publ_flag
    C1 O2 . 1.206(2) ?
    C1 O1 . 1.366(2) ?
    C1 C2 . 1.456(2) ?
    C2 C3 . 1.335(2) ?
    C2 O3 . 1.3809(19) ?
    C3 C4 . 1.435(2) ?
    C3 H3 . 0.9300 ?
    C4 C9 . 1.393(2) ?
    C4 C5 . 1.395(2) ?
    C5 C6 . 1.380(3) ?
    C5 H5 . 0.9300 ?
    C6 C7 . 1.382(3) ?
    C6 H6 . 0.9300 ?
    C7 C8 . 1.385(3) ?
    C7 H7 . 0.9300 ?
    C8 C9 . 1.378(2) ?
    C8 H8 . 0.9300 ?
    C9 O1 . 1.382(2) ?
    C10 O4 . 1.193(2) ?
    C10 O3 . 1.370(2) ?
    C10 C11 . 1.479(2) ?
    C11 C16 . 1.390(3) ?
    C11 C12 . 1.390(2) ?
    C16 C15 . 1.381(3) ?
    C16 H16 . 0.9300 ?
    C15 C14 . 1.377(3) ?
    C15 H15 . 0.9300 ?
    C14 C13 . 1.381(4) ?
    C14 Cl1 . 1.738(2) ?
    C13 C12 . 1.385(3) ?
    C13 H13 . 0.9300 ?
    C12 H12 . 0.9300 ?
loop_
    _geom_angle_atom_site_label_1
    _geom_angle_atom_site_label_2
    _geom_angle_atom_site_label_3
    _geom_angle_site_symmetry_1
    _geom_angle_site_symmetry_3
    _geom_angle
    _geom_angle_publ_flag
    O2 C1 O1 . . 118.19(16) ?
    O2 C1 C2 . . 125.73(17) ?
    O1 C1 C2 . . 116.07(14) ?
    C3 C2 O3 . . 120.59(15) ?
    C3 C2 C1 . . 122.67(15) ?
    O3 C2 C1 . . 116.26(15) ?
    C2 C3 C4 . . 119.71(15) ?
    C2 C3 H3 . . 120.1 ?
    C4 C3 H3 . . 120.1 ?
    C9 C4 C5 . . 118.11(15) ?
    C9 C4 C3 . . 118.07(15) ?
    C5 C4 C3 . . 123.81(15) ?
    C6 C5 C4 . . 120.22(17) ?
    C6 C5 H5 . . 119.9 ?
    C4 C5 H5 . . 119.9 ?
    C5 C6 C7 . . 120.47(17) ?
    C5 C6 H6 . . 119.8 ?
    C7 C6 H6 . . 119.8 ?
    C6 C7 C8 . . 120.40(17) ?
    C6 C7 H7 . . 119.8 ?
    C8 C7 H7 . . 119.8 ?
    C9 C8 C7 . . 118.70(17) ?
    C9 C8 H8 . . 120.6 ?
    C7 C8 H8 . . 120.6 ?
    C8 C9 O1 . . 117.01(15) ?
    C8 C9 C4 . . 122.08(16) ?
    O1 C9 C4 . . 120.91(14) ?
    O4 C10 O3 . . 122.83(17) ?
    O4 C10 C11 . . 127.29(16) ?
    O3 C10 C11 . . 109.86(15) ?
    C16 C11 C12 . . 119.31(18) ?
    C16 C11 C10 . . 121.73(16) ?
    C12 C11 C10 . . 118.96(18) ?
    C15 C16 C11 . . 120.64(18) ?
    C15 C16 H16 . . 119.7 ?
    C11 C16 H16 . . 119.7 ?
    C14 C15 C16 . . 118.9(2) ?
    C14 C15 H15 . . 120.5 ?
    C16 C15 H15 . . 120.5 ?
    C15 C14 C13 . . 121.89(19) ?
    C15 C14 Cl1 . . 118.0(2) ?
    C13 C14 Cl1 . . 120.05(16) ?
    C14 C13 C12 . . 118.72(18) ?
    C14 C13 H13 . . 120.6 ?
    C12 C13 H13 . . 120.6 ?
    C13 C12 C11 . . 120.5(2) ?
    C13 C12 H12 . . 119.7 ?
    C11 C12 H12 . . 119.7 ?
    C1 O1 C9 . . 122.54(13) ?
    C10 O3 C2 . . 118.78(14) ?
loop_
    _geom_torsion_atom_site_label_1
    _geom_torsion_atom_site_label_2
    _geom_torsion_atom_site_label_3
    _geom_torsion_atom_site_label_4
    _geom_torsion_site_symmetry_1
    _geom_torsion_site_symmetry_2
    _geom_torsion_site_symmetry_3
    _geom_torsion_site_symmetry_4
    _geom_torsion
    _geom_torsion_publ_flag
    O2 C1 C2 C3 . . . . -179.51(17) ?
    O1 C1 C2 C3 . . . . -0.5(2) ?
    O2 C1 C2 O3 . . . . -7.4(3) ?
    O1 C1 C2 O3 . . . . 171.59(13) ?
    O3 C2 C3 C4 . . . . -172.69(13) ?
    C1 C2 C3 C4 . . . . -0.9(2) ?
    C2 C3 C4 C9 . . . . 1.5(2) ?
    C2 C3 C4 C5 . . . . -178.72(15) ?
    C9 C4 C5 C6 . . . . -1.0(2) ?
    C3 C4 C5 C6 . . . . 179.23(15) ?
    C4 C5 C6 C7 . . . . 1.1(3) ?
    C5 C6 C7 C8 . . . . 0.2(3) ?
    C6 C7 C8 C9 . . . . -1.5(3) ?
    C7 C8 C9 O1 . . . . -178.39(14) ?
    C7 C8 C9 C4 . . . . 1.6(2) ?
    C5 C4 C9 C8 . . . . -0.4(2) ?
    C3 C4 C9 C8 . . . . 179.42(14) ?
    C5 C4 C9 O1 . . . . 179.60(13) ?
    C3 C4 C9 O1 . . . . -0.6(2) ?
    O4 C10 C11 C16 . . . . 179.25(18) ?
    O3 C10 C11 C16 . . . . 0.6(2) ?
    O4 C10 C11 C12 . . . . 0.0(3) ?
    O3 C10 C11 C12 . . . . -178.60(15) ?
    C12 C11 C16 C15 . . . . -0.3(3) ?
    C10 C11 C16 C15 . . . . -179.53(16) ?
    C11 C16 C15 C14 . . . . 0.7(3) ?
    C16 C15 C14 C13 . . . . -1.1(3) ?
    C16 C15 C14 Cl1 . . . . -179.94(15) ?
    C15 C14 C13 C12 . . . . 1.1(3) ?
    Cl1 C14 C13 C12 . . . . 179.94(14) ?
    C14 C13 C12 C11 . . . . -0.7(3) ?
    C16 C11 C12 C13 . . . . 0.3(3) ?
    C10 C11 C12 C13 . . . . 179.57(16) ?
    O2 C1 O1 C9 . . . . -179.48(15) ?
    C2 C1 O1 C9 . . . . 1.4(2) ?
    C8 C9 O1 C1 . . . . 179.09(14) ?
    C4 C9 O1 C1 . . . . -0.9(2) ?
    O4 C10 O3 C2 . . . . 6.6(3) ?
    C11 C10 O3 C2 . . . . -174.68(14) ?
    C3 C2 O3 C10 . . . . -115.15(18) ?
    C1 C2 O3 C10 . . . . 72.60(19) ?
