# Supplementary material for: Crystal structure of 2-oxo-2H-chromen-3-yl 4-chloro­benzoate and Hirshfeld surface analysis
Source: Acta Crystallogr E Crystallogr Commun. 2017 Jan 1;73(Pt 1):45–7. doi: 10.1107/S2056989016019538 (PMC5209769; doi:10.1107/S2056989016019538)
Supplement: Supplementary file 2 [file e-73-00045-Isup2.hkl]

data_I                                                                          
_shelx_title ' tube8 in P-1'                                                    
_shelx_refln_list_code          4                                               
_shelx_F_calc_maximum       90.21                                               
_exptl_crystal_F_000       308.00                                               
_reflns_d_resolution_high  0.8252                                               
                                                                                
loop_                                                                           
 _space_group_symop_operation_xyz                                               
 'x, y, z'                                                                      
 '-x, -y, -z'                                                                   
                                                                                
_cell_length_a     6.7866                                                       
_cell_length_b     7.1789                                                       
_cell_length_c    14.0981                                                       
_cell_angle_alpha  94.098                                                       
_cell_angle_beta   93.461                                                       
_cell_angle_gamma 106.154                                                       
                                                                                
_shelx_F_squared_multiplier     1.000                                           
                                                                                
loop_                                                                           
 _refln_index_h                                                                 
 _refln_index_k                                                                 
 _refln_index_l                                                                 
 _refln_F_squared_calc                                                          
 _refln_F_squared_meas                                                          
 _refln_F_squared_sigma                                                         
 _refln_observed_status                                                         
   1   0   0        891.91        892.47        16.45 o                         
   2   0   0       6659.57       6589.74        44.26 o                         
   3   0   0          9.37          7.35         0.74 o                         
   4   0   0        142.17        156.70         5.08 o                         
   5   0   0        560.42        540.79         6.12 o                         
   6   0   0          8.88          7.38         0.91 o                         
   7   0   0          0.50          0.77         0.48 o                         
  -8   1   0          0.16          1.44         0.41 o                         
  -7   1   0          2.07          3.46         0.70 o                         
  -6   1   0         54.17         54.48         2.22 o                         
  -5   1   0         92.07         81.83         7.17 o                         
  -4   1   0          7.00          4.22         0.91 o                         
  -3   1   0       1192.81       1201.94        21.24 o                         
  -2   1   0        227.08        208.26         2.63 o                         
  -1   1   0        609.16        632.25        10.99 o                         
   0   1   0        561.01        566.70         5.06 o                         
   1   1   0         51.90         65.39         1.65 o                         
   2   1   0         66.50         74.94         2.61 o                         
   3   1   0        324.49        311.25         4.50 o                         
   4   1   0          0.11         -0.18         0.58 o                         
   5   1   0         84.98         84.19         2.97 o                         
   6   1   0          4.91          5.89         0.61 o                         
   7   1   0          0.20          0.30         0.34 o                         
  -8   2   0          1.92          3.24         0.50 o                         
  -7   2   0          8.65          9.98         1.24 o                         
  -6   2   0        135.08        134.28         2.99 o                         
  -5   2   0         97.34         92.68         4.98 o                         
  -4   2   0         41.11         39.65         2.79 o                         
  -3   2   0        285.85        285.94         5.53 o                         
  -2   2   0          0.80          0.86         0.27 o                         
  -1   2   0       2014.79       2159.68        13.48 o                         
   0   2   0        341.99        326.50         4.07 o                         
   1   2   0          0.73          0.49         0.32 o                         
   2   2   0          2.46          3.40         0.79 o                         
   3   2   0        196.21        203.38         3.67 o                         
   4   2   0          2.85          0.67         0.95 o                         
   5   2   0          3.35          3.74         0.39 o                         
   6   2   0         10.97         11.95         0.78 o                         
   7   2   0          0.01         -0.14         0.26 o                         
  -7   3   0         32.38         35.08         1.36 o                         
  -6   3   0          6.40          7.63         0.77 o                         
  -5   3   0         99.01        106.79         3.81 o                         
  -4   3   0         64.55         59.93         2.76 o                         
  -3   3   0        625.11        674.18         8.56 o                         
  -2   3   0       1084.61       1077.02        10.96 o                         
  -1   3   0         52.84         73.54         1.83 o                         
   0   3   0          4.61          2.76         0.86 o                         
   1   3   0          9.41         11.19         1.50 o                         
   2   3   0         61.50         60.95         1.80 o                         
   3   3   0        160.93        160.83         4.53 o                         
   4   3   0         14.50         14.40         0.70 o                         
   5   3   0         15.07         15.18         0.90 o                         
   6   3   0          0.51          0.41         0.20 o                         
  -7   4   0          0.82          1.51         0.73 o                         
  -6   4   0         15.87         15.40         1.02 o                         
  -5   4   0          0.51          0.18         0.52 o                         
  -4   4   0         95.28        111.64         5.39 o                         
  -3   4   0        873.25        945.69        12.05 o                         
  -2   4   0          6.87          8.48         1.14 o                         
  -1   4   0        109.22        111.58         3.36 o                         
   0   4   0          0.98          1.23         0.42 o                         
   1   4   0        116.11        117.71         5.77 o                         
   2   4   0        157.86        161.22         4.20 o                         
   3   4   0          5.97          5.51         0.63 o                         
   4   4   0          8.44          6.85         0.46 o                         
   5   4   0          0.36          0.45         0.23 o                         
  -7   5   0          9.21          9.83         1.09 o                         
  -6   5   0          0.28         -0.14         0.35 o                         
  -5   5   0          1.78          2.95         2.30 o                         
  -4   5   0          0.27         -0.05         0.28 o                         
  -3   5   0         15.07         13.33         1.74 o                         
  -2   5   0         12.18          9.97         1.47 o                         
  -1   5   0          5.67          3.33         1.54 o                         
   0   5   0         47.54         52.07         4.54 o                         
   1   5   0          2.65          2.67         0.34 o                         
   2   5   0          0.04          0.21         0.29 o                         
   3   5   0          0.16          0.31         0.22 o                         
   4   5   0          2.03          1.95         0.26 o                         
   5   5   0          3.03          3.79         0.50 o                         
  -7   6   0          0.03          1.42         0.47 o                         
  -6   6   0         14.78         17.75         1.45 o                         
  -5   6   0          0.47         -0.66         0.66 o                         
  -4   6   0        136.75        131.02         2.48 o                         
  -3   6   0          2.49          0.81         1.06 o                         
  -2   6   0         13.11         10.20         0.65 o                         
  -1   6   0         40.59         38.80         0.88 o                         
   0   6   0         12.74         13.20         0.59 o                         
   1   6   0          1.88          0.90         0.43 o                         
   2   6   0          6.74          8.74         0.57 o                         
   3   6   0          6.90          8.75         0.60 o                         
   4   6   0          2.81          1.52         0.39 o                         
  -6   7   0          4.20          4.13         0.60 o                         
  -5   7   0          1.14          2.12         0.51 o                         
  -4   7   0          7.82          7.70         0.57 o                         
  -3   7   0          3.59          4.61         0.38 o                         
  -2   7   0          3.26          4.62         0.47 o                         
  -1   7   0         53.45         54.37         1.19 o                         
   0   7   0          0.50         -0.13         0.22 o                         
   1   7   0          4.56          2.50         0.39 o                         
   2   7   0          0.02         -0.09         0.24 o                         
  -5   8   0          0.20          0.33         0.23 o                         
  -4   8   0          1.73          1.75         0.48 o                         
  -3   8   0          6.33          7.07         0.45 o                         
  -2   8   0         50.50         55.69         1.06 o                         
  -1   8   0          7.86          5.03         0.39 o                         
   0   8   0          7.50          7.69         0.94 o                         
   0  -8   1          7.03          6.93         0.51 o                         
   1  -8   1         38.46         36.30         0.96 o                         
   2  -8   1         12.60         12.68         0.50 o                         
   3  -8   1          0.05         -0.12         0.18 o                         
   4  -8   1          1.11          1.12         0.29 o                         
   5  -8   1          0.79          0.88         0.28 o                         
  -2  -7   1          0.05         -0.25         0.25 o                         
  -1  -7   1          4.88          4.77         0.54 o                         
   0  -7   1          4.14          5.02         0.45 o                         
   1  -7   1          0.30          0.28         0.23 o                         
   2  -7   1          1.19          1.56         0.27 o                         
   3  -7   1          3.10          2.13         0.37 o                         
   4  -7   1         10.42          7.76         0.55 o                         
   5  -7   1         22.54         20.45         0.90 o                         
  -4  -6   1          3.64          4.07         0.53 o                         
  -3  -6   1          1.25          1.80         0.29 o                         
  -2  -6   1         16.00         18.76         0.80 o                         
  -1  -6   1         11.53         11.64         0.83 o                         
   0  -6   1         20.52         16.55         0.65 o                         
   1  -6   1          5.58          3.58         0.34 o                         
   2  -6   1         62.69         61.56         1.30 o                         
   3  -6   1         25.86         29.31         1.34 o                         
   4  -6   1          0.12          0.46         0.33 o                         
   5  -6   1          2.11          1.47         0.56 o                         
   6  -6   1          2.92          3.93         0.73 o                         
   7  -6   1          4.18          4.14         0.62 o                         
  -5  -5   1          0.93          0.50         0.17 o                         
  -4  -5   1          4.00          4.06         0.38 o                         
  -3  -5   1         20.30         18.92         0.70 o                         
  -2  -5   1         39.23         41.91         1.18 o                         
  -1  -5   1         10.27         10.38         0.71 o                         
   0  -5   1          7.13          6.15         1.35 o                         
   1  -5   1          0.11          0.78         0.72 o                         
   2  -5   1         71.18         73.02         5.34 o                         
   3  -5   1          0.89          0.80         0.87 o                         
   4  -5   1          7.16          9.27         0.78 o                         
   5  -5   1         31.29         30.47         2.11 o                         
   6  -5   1          2.92          3.09         0.51 o                         
   7  -5   1          2.22          3.48         0.69 o                         
  -5  -4   1          1.09          0.90         0.35 o                         
  -4  -4   1          5.50          5.74         0.41 o                         
  -3  -4   1          0.20         -0.09         0.24 o                         
  -2  -4   1        118.34        122.35         6.55 o                         
  -1  -4   1        112.55        116.62         4.50 o                         
   0  -4   1          7.39          4.64         0.82 o                         
   1  -4   1          4.93          3.83         0.69 o                         
   2  -4   1        248.66        265.29         6.58 o                         
   3  -4   1        690.73        728.25        11.14 o                         
   4  -4   1         29.18         27.50         3.33 o                         
   5  -4   1         33.46         33.28         1.17 o                         
   6  -4   1         46.00         48.67         1.77 o                         
   7  -4   1          9.53         10.75         1.23 o                         
  -6  -3   1          2.11          1.31         0.32 o                         
  -5  -3   1          9.52          9.94         0.72 o                         
  -4  -3   1          0.98          1.25         0.26 o                         
  -3  -3   1          3.88          2.56         1.00 o                         
  -2  -3   1         74.02         74.36         2.00 o                         
  -1  -3   1        166.29        180.76         4.80 o                         
   0  -3   1        220.04        210.88         5.23 o                         
   1  -3   1        552.15        596.16         8.61 o                         
   2  -3   1         71.23         72.22         2.14 o                         
   3  -3   1         29.60         31.74         1.77 o                         
   4  -3   1          1.20         -0.60         0.68 o                         
   5  -3   1          9.73         11.37         0.84 o                         
   6  -3   1          7.70          9.42         0.65 o                         
   7  -3   1         10.28         10.89         1.11 o                         
  -7  -2   1          0.07         -0.33         0.33 o                         
  -6  -2   1          7.01          9.10         0.68 o                         
  -5  -2   1        129.69        138.00         3.33 o                         
  -4  -2   1         18.83         15.92         2.00 o                         
  -3  -2   1         74.41         71.35         2.05 o                         
  -2  -2   1        302.33        294.21        15.59 o                         
  -1  -2   1         14.78          7.93         1.02 o                         
   0  -2   1       7402.10       7408.25        77.86 o                         
   1  -2   1       2080.40       2114.07        17.34 o                         
   2  -2   1        578.90        523.60         8.28 o                         
   3  -2   1        469.79        459.20         6.72 o                         
   4  -2   1         40.98         40.00         2.67 o                         
   5  -2   1        227.40        219.38        10.33 o                         
   6  -2   1        281.78        282.74         5.11 o                         
   7  -2   1          2.57          2.93         0.62 o                         
   8  -2   1          1.32          3.76         0.53 o                         
  -7  -1   1         10.49         12.34         1.03 o                         
  -6  -1   1         66.80         72.61         1.64 o                         
  -5  -1   1        174.13        170.92         2.31 o                         
  -4  -1   1          0.22         -0.26         0.73 o                         
  -3  -1   1         58.78         57.50         1.50 o                         
  -2  -1   1          1.80          1.23         0.34 o                         
  -1  -1   1       3949.65       3929.70        44.63 o                         
   0  -1   1          2.59          0.65         0.22 o                         
   1  -1   1       7106.39       6804.71        49.03 o                         
   2  -1   1        216.67        227.22         3.89 o                         
   3  -1   1        365.37        339.41         6.06 o                         
   4  -1   1         63.44         56.29         4.43 o                         
   5  -1   1         36.74         33.82         2.81 o                         
   6  -1   1        266.95        303.97         5.15 o                         
   7  -1   1         17.21         19.12         1.42 o                         
   8  -1   1          3.56          3.30         0.48 o                         
  -7   0   1          0.20          0.80         0.51 o                         
  -6   0   1         24.87         27.64         1.09 o                         
  -5   0   1        156.53        147.57         3.37 o                         
  -4   0   1       1211.32       1224.17        22.43 o                         
  -3   0   1          3.35          2.19         0.49 o                         
  -2   0   1       7266.80       7375.19        49.13 o                         
  -1   0   1       2653.69       2573.36        22.63 o                         
   1   0   1          4.87          3.62         0.40 o                         
   2   0   1         77.33         87.64         2.39 o                         
   3   0   1         16.23         19.18         1.51 o                         
   4   0   1        144.56        145.38         3.17 o                         
   5   0   1        327.86        325.60         6.13 o                         
   6   0   1         48.58         49.45         4.75 o                         
   7   0   1          5.28          7.01         0.88 o                         
  -8   1   1         21.06         28.17         1.36 o                         
  -7   1   1         23.53         24.07         1.57 o                         
  -6   1   1         12.56         11.64         0.88 o                         
  -5   1   1        151.69        144.58        12.32 o                         
  -4   1   1          2.87          1.29         0.67 o                         
  -3   1   1        184.56        196.17         4.28 o                         
  -2   1   1          1.92          1.52         0.54 o                         
  -1   1   1        131.36        120.12         1.81 o                         
   0   1   1        305.00        333.57         5.35 o                         
   1   1   1       1250.63       1241.61        11.21 o                         
   2   1   1         14.51         11.53         0.86 o                         
   3   1   1         22.87         22.52         0.89 o                         
   4   1   1         11.18         12.28         0.89 o                         
   5   1   1         12.45         12.60         0.65 o                         
   6   1   1         11.51         11.91         0.78 o                         
   7   1   1          6.66          7.07         0.50 o                         
  -8   2   1         35.89         45.04         1.76 o                         
  -7   2   1          8.86         13.12         1.22 o                         
  -6   2   1        135.98        139.66         2.59 o                         
  -5   2   1          0.78          0.94         1.11 o                         
  -4   2   1        255.94        220.27         6.76 o                         
  -3   2   1       1058.99       1071.89        14.95 o                         
  -2   2   1       1942.40       1945.34        14.55 o                         
  -1   2   1        748.77        756.16         7.36 o                         
   0   2   1        686.47        675.14         7.55 o                         
   1   2   1         70.31         73.25         2.64 o                         
   2   2   1        997.84        989.49        13.92 o                         
   3   2   1        352.87        366.38         5.48 o                         
   4   2   1        157.50        159.56         3.16 o                         
   5   2   1          0.95          0.98         0.32 o                         
   6   2   1          4.67          4.53         0.49 o                         
   7   2   1          1.05          1.17         0.32 o                         
  -7   3   1         22.77         23.12         1.09 o                         
  -6   3   1          5.32          5.82         0.71 o                         
  -5   3   1         46.57         49.63         1.79 o                         
  -4   3   1         79.86         77.42         4.04 o                         
  -3   3   1         82.24         94.92         3.38 o                         
  -2   3   1        146.52        135.09         4.33 o                         
  -1   3   1          6.06          9.27         0.72 o                         
   0   3   1         39.46         38.63         1.61 o                         
   1   3   1         96.11         98.23         4.68 o                         
   2   3   1          3.64          2.36         0.42 o                         
   3   3   1        295.74        289.41         9.60 o                         
   4   3   1          0.37          0.34         0.25 o                         
   5   3   1         20.76         18.03         0.77 o                         
   6   3   1          0.01         -0.14         0.23 o                         
  -7   4   1          0.04         -0.56         0.58 o                         
  -6   4   1          0.23         -0.24         0.38 o                         
  -5   4   1         25.46         30.15         1.31 o                         
  -4   4   1         47.24         53.29         4.01 o                         
  -3   4   1          2.84          1.56         0.66 o                         
  -2   4   1         21.02         18.04         1.91 o                         
  -1   4   1        224.66        247.31         5.79 o                         
   0   4   1          3.78          6.23         1.34 o                         
   1   4   1          1.81          0.46         0.81 o                         
   2   4   1         38.15         36.52         1.71 o                         
   3   4   1         15.70         16.64         0.58 o                         
   4   4   1          9.26          8.84         0.49 o                         
   5   4   1         18.06         17.91         0.70 o                         
  -7   5   1          1.38          2.83         0.71 o                         
  -6   5   1          0.58          0.85         0.66 o                         
  -5   5   1          9.67         13.33         1.92 o                         
  -4   5   1          4.50          2.87         0.51 o                         
  -3   5   1         45.54         45.58         3.59 o                         
  -2   5   1         80.12         90.65         4.84 o                         
  -1   5   1         24.32         19.29         2.81 o                         
   0   5   1          8.72          8.69         2.01 o                         
   1   5   1          7.48          6.54         0.49 o                         
   2   5   1         10.91         11.05         0.78 o                         
   3   5   1         18.10         19.24         0.70 o                         
   4   5   1          1.53          1.56         0.29 o                         
   5   5   1          0.42          1.07         0.35 o                         
  -7   6   1          5.20          7.25         0.83 o                         
  -6   6   1         64.23         71.97         3.00 o                         
  -5   6   1          4.35          3.61         0.94 o                         
  -4   6   1          0.93          0.51         0.51 o                         
  -3   6   1         17.68         16.99         0.68 o                         
  -2   6   1         51.75         57.90         1.21 o                         
  -1   6   1         48.67         46.71         1.07 o                         
   0   6   1         18.74         18.98         0.72 o                         
   1   6   1         33.33         35.52         0.96 o                         
   2   6   1         31.14         28.04         1.02 o                         
   3   6   1          6.61          6.70         0.45 o                         
  -6   7   1          3.13          3.30         0.34 o                         
  -5   7   1          4.44          4.83         0.77 o                         
  -4   7   1          4.60          3.40         0.52 o                         
  -3   7   1          6.82          5.62         0.41 o                         
  -2   7   1         17.87         14.86         0.55 o                         
  -1   7   1         34.74         36.74         0.98 o                         
   0   7   1          0.02         -0.16         0.27 o                         
   1   7   1          0.37          0.82         0.32 o                         
   2   7   1          0.00         -0.09         0.17 o                         
  -5   8   1          4.92          4.63         0.46 o                         
  -4   8   1          2.83          3.62         0.44 o                         
  -3   8   1          1.62          2.80         0.30 o                         
  -2   8   1          0.01         -0.01         0.17 o                         
  -1   8   1          0.86          0.60         0.18 o                         
   0   8   1          0.00          0.16         0.17 o                         
   0  -8   2          5.95          4.76         0.34 o                         
   1  -8   2          4.36          5.05         0.38 o                         
   2  -8   2          0.55          1.20         0.27 o                         
   3  -8   2          0.29          0.35         0.18 o                         
   4  -8   2          4.99          3.25         0.30 o                         
   5  -8   2          0.16         -0.02         0.22 o                         
  -2  -7   2         12.60         15.62         0.79 o                         
  -1  -7   2          0.18         -0.21         0.31 o                         
   0  -7   2          2.10          1.85         0.47 o                         
   1  -7   2          6.30          4.91         0.40 o                         
   2  -7   2         22.30         18.94         0.98 o                         
   3  -7   2          9.99          9.25         0.61 o                         
   4  -7   2          1.92          0.96         0.32 o                         
   5  -7   2         27.59         27.48         1.07 o                         
   6  -7   2          0.78          0.39         0.24 o                         
  -4  -6   2          0.02          0.25         0.23 o                         
  -3  -6   2          0.08          0.71         0.27 o                         
  -2  -6   2         74.20         73.15         2.03 o                         
  -1  -6   2          3.93          5.76         0.62 o                         
   0  -6   2         44.08         44.77         1.07 o                         
   1  -6   2         14.61         17.38         0.65 o                         
   2  -6   2         33.48         36.54         1.12 o                         
   3  -6   2         63.46         67.29         2.14 o                         
   4  -6   2         54.88         61.43         2.57 o                         
   5  -6   2          8.76          6.77         0.70 o                         
   6  -6   2          1.01          1.00         0.35 o                         
   7  -6   2          0.25          0.98         0.41 o                         
  -5  -5   2          2.12          2.11         0.27 o                         
  -4  -5   2          2.91          2.29         0.27 o                         
  -3  -5   2         21.78         22.16         0.75 o                         
  -2  -5   2         41.17         39.31         1.14 o                         
  -1  -5   2          4.66          6.12         0.43 o                         
   0  -5   2         65.95         66.65         3.97 o                         
   1  -5   2         25.46         21.39         2.02 o                         
   2  -5   2         20.47         13.75         1.92 o                         
   3  -5   2          2.89          3.03         1.12 o                         
   4  -5   2          0.04          0.52         0.24 o                         
   5  -5   2          1.43          2.03         0.35 o                         
   6  -5   2          0.83          1.54         0.52 o                         
   7  -5   2          3.59          4.83         0.79 o                         
  -5  -4   2          8.38          9.32         0.61 o                         
  -4  -4   2         35.92         38.61         1.00 o                         
  -3  -4   2        128.23        137.10         1.99 o                         
  -2  -4   2         76.92         77.68         5.15 o                         
  -1  -4   2          3.18          2.30         0.69 o                         
   0  -4   2        168.12        188.49         4.97 o                         
   1  -4   2        299.61        304.89         8.37 o                         
   2  -4   2         36.37         45.91         2.59 o                         
   3  -4   2          4.77          2.18         1.09 o                         
   4  -4   2         22.65         24.47         2.88 o                         
   5  -4   2          0.47          0.19         0.57 o                         
   6  -4   2         79.15         82.75         2.44 o                         
   7  -4   2          5.39          4.84         0.87 o                         
  -6  -3   2          0.06          0.26         0.36 o                         
  -5  -3   2         85.23         90.40         2.27 o                         
  -4  -3   2          1.76          1.31         0.31 o                         
  -3  -3   2         68.78         71.77         3.93 o                         
  -2  -3   2         49.39         45.49         3.27 o                         
  -1  -3   2        142.29        151.73         6.88 o                         
   0  -3   2        410.75        404.64         5.38 o                         
   1  -3   2        473.15        452.04         6.25 o                         
   2  -3   2        277.19        279.73         4.69 o                         
   3  -3   2         28.15         27.29         1.86 o                         
   4  -3   2        161.36        166.22         7.76 o                         
   5  -3   2          0.19          0.20         0.36 o                         
   6  -3   2        148.07        156.01         2.75 o                         
   7  -3   2          1.25          2.83         0.59 o                         
  -7  -2   2          0.04         -0.03         0.26 o                         
  -6  -2   2          1.72          1.77         0.45 o                         
  -5  -2   2        267.59        273.00         4.71 o                         
  -4  -2   2        105.49        108.13         6.75 o                         
  -3  -2   2          9.76         13.97         2.13 o                         
  -2  -2   2         88.84         80.73         3.25 o                         
  -1  -2   2        116.36        110.97         2.65 o                         
   0  -2   2       8137.80       8412.75        70.85 o                         
   1  -2   2       4434.66       4478.86        34.26 o                         
   2  -2   2          0.58          1.51         0.30 o                         
   3  -2   2         21.90         22.12         1.48 o                         
   4  -2   2          3.79          0.72         0.85 o                         
   5  -2   2        560.47        565.64        14.87 o                         
   6  -2   2        106.01        111.29         3.75 o                         
   7  -2   2          5.20          7.38         0.90 o                         
   8  -2   2          0.06          0.51         0.31 o                         
  -7  -1   2          5.00          5.02         0.71 o                         
  -6  -1   2         71.58         69.44         1.63 o                         
  -5  -1   2        103.65         99.33         1.92 o                         
  -4  -1   2          0.54          1.95         0.89 o                         
  -3  -1   2       1802.29       1899.20        19.23 o                         
  -2  -1   2        262.33        298.62         4.85 o                         
  -1  -1   2       3883.43       3890.82        34.30 o                         
   0  -1   2         50.64         36.68         1.11 o                         
   1  -1   2       1776.66       1717.19        17.41 o                         
   2  -1   2        434.52        453.52         4.36 o                         
   3  -1   2         24.27         21.80         1.71 o                         
   4  -1   2         26.27         23.61         2.48 o                         
   5  -1   2         17.38         19.02         0.71 o                         
   6  -1   2         63.93         65.02         4.48 o                         
   7  -1   2         12.03         13.83         1.20 o                         
  -7   0   2         10.54         14.65         0.88 o                         
  -6   0   2        804.66        796.83        10.35 o                         
  -5   0   2         17.74         16.47         0.71 o                         
  -4   0   2       1843.25       1851.13        22.17 o                         
  -3   0   2          0.72          0.49         0.35 o                         
  -2   0   2       7404.20       7468.72        42.08 o                         
  -1   0   2       1633.43       1536.75        16.34 o                         
   0   0   2        614.95        575.87        10.68 o                         
   1   0   2        198.50        172.92         3.90 o                         
   2   0   2        711.85        653.87         6.99 o                         
   3   0   2        272.75        280.74         6.09 o                         
   4   0   2        209.93        195.68         3.56 o                         
   5   0   2          1.22          1.07         0.41 o                         
   6   0   2         17.82         16.33         1.41 o                         
   7   0   2          3.58          4.33         0.71 o                         
  -7   1   2          0.67          1.51         0.42 o                         
  -6   1   2          0.65          0.61         0.28 o                         
  -5   1   2          4.71          2.95         1.15 o                         
  -4   1   2         35.11         29.71         1.79 o                         
  -3   1   2        780.96        748.96        14.71 o                         
  -2   1   2        195.47        169.54         2.86 o                         
  -1   1   2        305.68        313.65         4.86 o                         
   0   1   2        238.95        263.95         5.17 o                         
   1   1   2         36.94         27.63         1.17 o                         
   2   1   2         54.88         57.92         2.42 o                         
   3   1   2       1015.81        999.40        12.93 o                         
   4   1   2          7.25          8.63         0.72 o                         
   5   1   2         42.22         42.17         1.28 o                         
   6   1   2         12.93         14.49         0.87 o                         
   7   1   2          1.05          2.07         0.85 o                         
  -7   2   2          0.12          0.51         0.36 o                         
  -6   2   2         74.56         77.43         1.62 o                         
  -5   2   2         27.97         30.98         3.52 o                         
  -4   2   2        112.75        139.33         5.42 o                         
  -3   2   2        467.58        519.57         9.68 o                         
  -2   2   2        300.44        290.91         4.41 o                         
  -1   2   2        224.44        257.50         4.92 o                         
   0   2   2        377.64        384.20         6.33 o                         
   1   2   2          4.45          2.46         0.58 o                         
   2   2   2         81.59         80.96         3.47 o                         
   3   2   2         59.69         63.36         1.92 o                         
   4   2   2         61.03         59.18         1.37 o                         
   5   2   2          0.17         -0.04         0.32 o                         
   6   2   2         32.78         29.43         1.42 o                         
  -7   3   2          9.99          9.99         1.20 o                         
  -6   3   2          8.14          8.06         0.65 o                         
  -5   3   2         61.98         63.62         1.85 o                         
  -4   3   2          0.31          0.20         0.63 o                         
  -3   3   2         55.75         51.00         2.27 o                         
  -2   3   2        270.23        278.74         5.48 o                         
  -1   3   2          1.15          1.60         0.50 o                         
   0   3   2         58.33         57.87         2.70 o                         
   1   3   2        174.91        168.24        11.24 o                         
   2   3   2         39.75         48.03         2.44 o                         
   3   3   2        138.26        127.61         3.11 o                         
   4   3   2          5.73          5.42         0.40 o                         
   5   3   2         38.07         37.86         1.26 o                         
   6   3   2         10.98          9.11         0.45 o                         
  -7   4   2         12.89         16.90         1.50 o                         
  -6   4   2         10.58          9.15         0.85 o                         
  -5   4   2         72.42         70.20         5.22 o                         
  -4   4   2         28.27         31.33         3.41 o                         
  -3   4   2         36.32         41.22         4.44 o                         
  -2   4   2          0.82          1.01         1.28 o                         
  -1   4   2          3.52          4.97         0.94 o                         
   0   4   2          2.41          2.45         0.78 o                         
   1   4   2        199.16        197.22         8.02 o                         
   2   4   2         32.68         35.10         2.64 o                         
   3   4   2         21.58         21.39         0.66 o                         
   4   4   2          1.49          1.13         0.30 o                         
   5   4   2          3.45          3.47         0.34 o                         
  -7   5   2         13.18         17.13         1.39 o                         
  -6   5   2          2.48          2.58         0.81 o                         
  -5   5   2          3.14          3.09         0.53 o                         
  -4   5   2         13.47         13.80         0.97 o                         
  -3   5   2          4.72          4.97         0.56 o                         
  -2   5   2         20.57         23.12         2.57 o                         
  -1   5   2        118.10        125.90         7.06 o                         
   0   5   2          7.69          7.04         1.92 o                         
   1   5   2         72.31         71.29         1.37 o                         
   2   5   2         19.93         20.07         0.74 o                         
   3   5   2         22.41         22.02         0.87 o                         
   4   5   2         47.92         52.75         1.54 o                         
  -7   6   2         46.07         44.14         1.93 o                         
  -6   6   2          7.53         10.65         1.20 o                         
  -5   6   2          4.04          3.96         0.82 o                         
  -4   6   2         38.53         42.55         1.27 o                         
  -3   6   2          4.58          5.67         0.50 o                         
  -2   6   2          0.25          0.27         0.22 o                         
  -1   6   2        161.17        167.01         2.07 o                         
   0   6   2         68.60         67.32         1.37 o                         
   1   6   2         29.30         31.24         0.91 o                         
   2   6   2         33.30         31.61         0.99 o                         
   3   6   2          0.19          0.43         0.19 o                         
  -6   7   2          4.65          3.33         0.50 o                         
  -5   7   2          0.36          0.23         0.42 o                         
  -4   7   2          0.08          0.78         0.29 o                         
  -3   7   2          0.00          0.33         0.27 o                         
  -2   7   2         22.69         25.14         0.71 o                         
  -1   7   2         12.76         12.13         0.56 o                         
   0   7   2          1.18          0.58         0.26 o                         
   1   7   2          0.53          0.06         0.20 o                         
   2   7   2          5.03          5.19         0.34 o                         
  -4   8   2         69.81         68.88         1.58 o                         
  -3   8   2         17.69         13.60         0.56 o                         
  -2   8   2          5.13          4.88         0.36 o                         
  -1   8   2          0.15          0.16         0.33 o                         
   0   8   2          0.42          0.37         0.16 o                         
   0  -8   3          0.06          0.04         0.16 o                         
   1  -8   3          1.93          1.91         0.35 o                         
   2  -8   3          0.85          0.08         0.27 o                         
   3  -8   3          0.87          1.29         0.27 o                         
   4  -8   3         14.50         15.91         0.59 o                         
   5  -8   3          3.61          2.34         0.37 o                         
  -2  -7   3          1.89          1.79         0.27 o                         
  -1  -7   3          0.17          0.10         0.20 o                         
   0  -7   3          7.52          5.14         0.38 o                         
   1  -7   3         32.57         32.47         1.04 o                         
   2  -7   3          2.54          1.15         0.27 o                         
   3  -7   3         71.64         78.48         2.03 o                         
   4  -7   3          0.21          0.68         0.34 o                         
   5  -7   3          2.09          2.43         0.60 o                         
   6  -7   3          0.00          0.26         0.24 o                         
  -4  -6   3          0.00          0.29         0.28 o                         
  -3  -6   3          1.49          2.21         0.29 o                         
  -2  -6   3         12.25         11.45         0.84 o                         
  -1  -6   3          0.41          0.40         0.25 o                         
   0  -6   3          0.12          0.30         0.29 o                         
   1  -6   3         22.14         18.57         0.72 o                         
   2  -6   3          8.82          8.27         0.58 o                         
   3  -6   3        219.50        200.63         3.70 o                         
   4  -6   3         68.84         73.52         1.44 o                         
   5  -6   3          4.67          4.36         0.58 o                         
   6  -6   3          2.20          3.60         0.59 o                         
  -5  -5   3          3.03          3.89         0.33 o                         
  -4  -5   3          1.59          1.83         0.24 o                         
  -3  -5   3          2.26          2.39         0.28 o                         
  -2  -5   3          4.23          5.59         0.39 o                         
  -1  -5   3          0.54          0.69         0.32 o                         
   0  -5   3          3.65          4.95         1.41 o                         
   1  -5   3          2.17          1.30         0.82 o                         
   2  -5   3         11.17         10.23         1.49 o                         
   3  -5   3         29.69         31.94         1.21 o                         
   4  -5   3          0.04         -0.15         0.35 o                         
   5  -5   3          0.85          0.49         0.34 o                         
   6  -5   3          0.53          1.54         0.42 o                         
   7  -5   3          3.65          4.45         1.28 o                         
  -5  -4   3         17.28         16.02         0.69 o                         
  -4  -4   3         19.37         22.03         0.88 o                         
  -3  -4   3         28.44         27.76         0.82 o                         
  -2  -4   3         61.76         60.83         4.59 o                         
  -1  -4   3        127.74        135.10         5.94 o                         
   0  -4   3        921.03        968.15        12.85 o                         
   1  -4   3       2160.71       2202.02        26.24 o                         
   2  -4   3         67.82         69.12         3.57 o                         
   3  -4   3          0.28         -0.68         0.68 o                         
   4  -4   3         16.00         16.39         1.88 o                         
   5  -4   3         13.88         14.88         0.98 o                         
   6  -4   3        135.26        146.64         5.18 o                         
   7  -4   3         33.55         37.87         1.45 o                         
  -6  -3   3          5.84          6.12         0.51 o                         
  -5  -3   3        130.51        134.40         2.31 o                         
  -4  -3   3         17.36         20.35         1.02 o                         
  -3  -3   3         58.86         59.34         4.36 o                         
  -2  -3   3          0.19          1.03         0.74 o                         
  -1  -3   3        109.54        116.98         5.67 o                         
   0  -3   3        537.92        529.12         9.35 o                         
   1  -3   3         31.53         27.91         1.81 o                         
   2  -3   3        220.08        210.07         6.33 o                         
   3  -3   3         16.44         16.47         1.51 o                         
   4  -3   3         36.92         40.31         3.21 o                         
   5  -3   3          0.87          1.39         0.39 o                         
   6  -3   3        237.65        259.04         3.78 o                         
   7  -3   3         27.77         34.27         1.73 o                         
  -7  -2   3          0.89          1.33         0.45 o                         
  -6  -2   3         62.20         72.81         2.79 o                         
  -5  -2   3        185.20        193.01         5.02 o                         
  -4  -2   3          1.81          0.86         1.80 o                         
  -3  -2   3         10.67         10.36         1.20 o                         
  -2  -2   3         11.01          8.27         1.08 o                         
  -1  -2   3        471.21        481.44         6.47 o                         
   0  -2   3       5140.61       5362.26        40.45 o                         
   1  -2   3        134.58        140.30         2.85 o                         
   2  -2   3         58.51         67.95         2.17 o                         
   3  -2   3        179.96        174.98         5.58 o                         
   4  -2   3         75.68         81.98         5.65 o                         
   5  -2   3         66.60         70.37         1.61 o                         
   6  -2   3         14.34         16.22         0.96 o                         
   7  -2   3          0.18          0.02         0.44 o                         
  -7  -1   3         22.99         17.99         1.91 o                         
  -6  -1   3          8.37          7.22         0.68 o                         
  -5  -1   3        529.13        531.40        11.49 o                         
  -4  -1   3          5.16          3.44         0.98 o                         
  -3  -1   3       1750.84       1801.81        24.34 o                         
  -2  -1   3          1.75          1.93         0.36 o                         
  -1  -1   3       1836.38       1830.31        36.10 o                         
   0  -1   3       1165.45       1168.06        13.92 o                         
   1  -1   3        585.42        584.76         8.75 o                         
   2  -1   3          7.03         12.44         0.97 o                         
   3  -1   3        323.30        307.64         6.47 o                         
   4  -1   3          2.09          3.44         1.01 o                         
   5  -1   3        352.45        355.96         9.69 o                         
   6  -1   3        130.89        130.92         4.00 o                         
   7  -1   3         20.24         18.12         1.35 o                         
  -7   0   3          2.64          4.60         0.55 o                         
  -6   0   3         72.02         74.25         2.19 o                         
  -5   0   3          8.94          8.49         0.55 o                         
  -4   0   3        169.13        185.37         4.67 o                         
  -3   0   3        253.97        284.51         5.03 o                         
  -2   0   3       2366.79       2317.68        23.64 o                         
  -1   0   3        210.61        204.30         2.92 o                         
   0   0   3        162.73        152.13         3.91 o                         
   1   0   3        212.88        193.95         4.71 o                         
   2   0   3         94.27         86.41         2.08 o                         
   3   0   3       1452.87       1562.72        26.46 o                         
   4   0   3          4.93          5.12         0.58 o                         
   5   0   3          5.20          5.83         0.87 o                         
   6   0   3          3.63          2.85         0.50 o                         
   7   0   3          0.01          0.14         0.41 o                         
  -7   1   3          0.47          0.68         0.37 o                         
  -6   1   3          7.09          7.17         0.60 o                         
  -5   1   3         54.13         51.73         2.19 o                         
  -4   1   3         13.89         12.44         1.50 o                         
  -3   1   3         11.15         10.45         0.95 o                         
  -2   1   3        428.17        430.86         5.79 o                         
  -1   1   3        154.31        139.19         2.94 o                         
   0   1   3        169.14        173.65         4.58 o                         
   1   1   3       2331.44       2337.21        28.45 o                         
   2   1   3         20.37         22.78         1.33 o                         
   3   1   3          8.88         12.74         1.21 o                         
   4   1   3          1.72          2.14         0.61 o                         
   5   1   3         14.31         14.33         1.38 o                         
   6   1   3          6.35          5.60         0.55 o                         
   7   1   3          2.33          1.71         0.28 o                         
  -7   2   3         13.17         17.76         0.91 o                         
  -6   2   3         11.45         10.30         0.59 o                         
  -5   2   3         24.30         26.24         1.22 o                         
  -4   2   3         74.09         79.12         5.12 o                         
  -3   2   3        591.81        638.45        10.74 o                         
  -2   2   3        614.81        584.34        10.35 o                         
  -1   2   3        103.45         98.10         3.05 o                         
   0   2   3         35.18         39.00         3.07 o                         
   1   2   3         20.44         23.12         1.34 o                         
   2   2   3         18.32         12.05         1.42 o                         
   3   2   3          0.37          0.45         0.34 o                         
   4   2   3        314.20        307.26         3.32 o                         
   5   2   3         33.29         31.07         1.28 o                         
   6   2   3         29.00         27.47         1.29 o                         
  -7   3   3          5.19          5.86         0.97 o                         
  -6   3   3         10.12         12.58         1.17 o                         
  -5   3   3          5.46          4.90         0.46 o                         
  -4   3   3        310.35        293.75         8.45 o                         
  -3   3   3         56.12         56.42         2.81 o                         
  -2   3   3         31.45         37.38         3.42 o                         
  -1   3   3        321.33        323.44         5.92 o                         
   0   3   3        131.11        147.98         4.63 o                         
   1   3   3        912.54        956.59        18.00 o                         
   2   3   3         84.20         84.11         5.23 o                         
   3   3   3         53.07         56.71         1.18 o                         
   4   3   3         16.32         16.05         0.59 o                         
   5   3   3         44.08         40.13         1.39 o                         
   6   3   3          0.17          0.15         0.18 o                         
  -7   4   3          0.75         -0.11         0.55 o                         
  -6   4   3         40.46         42.69         3.60 o                         
  -5   4   3          0.20          0.68         0.42 o                         
  -4   4   3          2.53          5.49         1.77 o                         
  -3   4   3         20.40         20.41         2.35 o                         
  -2   4   3          0.58          1.52         1.10 o                         
  -1   4   3       1175.00       1215.37        32.89 o                         
   0   4   3          8.22         16.18         1.86 o                         
   1   4   3         11.08         12.94         2.16 o                         
   2   4   3          5.88          4.99         0.42 o                         
   3   4   3          0.45          0.33         0.21 o                         
   4   4   3         47.80         50.94         1.12 o                         
   5   4   3          1.40          1.72         0.23 o                         
  -7   5   3          3.99          3.73         0.71 o                         
  -6   5   3          0.25          0.33         0.53 o                         
  -5   5   3          2.40          2.08         0.85 o                         
  -4   5   3         27.79         25.48         1.71 o                         
  -3   5   3         20.96         22.75         1.12 o                         
  -2   5   3          1.12         -0.26         0.85 o                         
  -1   5   3         17.63         19.78         3.20 o                         
   0   5   3        102.06         97.51         1.66 o                         
   1   5   3        101.54        103.48         2.11 o                         
   2   5   3         49.18         47.52         1.13 o                         
   3   5   3         25.76         27.84         1.19 o                         
   4   5   3         23.31         22.09         0.94 o                         
  -7   6   3         16.65         14.97         1.10 o                         
  -6   6   3          5.03          6.17         0.99 o                         
  -5   6   3          0.16          1.21         0.46 o                         
  -4   6   3         44.90         42.51         1.70 o                         
  -3   6   3          0.18          1.12         0.26 o                         
  -2   6   3        210.92        209.63         3.20 o                         
  -1   6   3         12.09         11.24         0.50 o                         
   0   6   3         98.67         96.22         1.85 o                         
   1   6   3          2.82          3.77         0.36 o                         
   2   6   3         48.83         50.53         1.09 o                         
   3   6   3          5.54          5.84         0.49 o                         
  -6   7   3          0.02         -0.13         0.19 o                         
  -5   7   3          0.12          0.30         0.46 o                         
  -4   7   3         10.26         13.05         0.72 o                         
  -3   7   3         43.72         46.73         1.32 o                         
  -2   7   3          7.57          9.68         0.46 o                         
  -1   7   3          0.05          0.18         0.20 o                         
   0   7   3          1.73          1.17         0.29 o                         
   1   7   3         26.58         29.13         0.87 o                         
   2   7   3         53.06         49.94         1.22 o                         
  -4   8   3         49.84         48.43         0.97 o                         
  -3   8   3          1.46          1.23         0.22 o                         
  -2   8   3          0.73          1.50         0.23 o                         
  -1   8   3          0.04          0.43         0.22 o                         
   0   8   3          0.01          0.20         0.23 o                         
   0  -8   4          0.73          0.33         0.16 o                         
   1  -8   4          0.01          0.22         0.27 o                         
   2  -8   4          2.74          3.06         0.41 o                         
   3  -8   4         27.41         22.34         0.74 o                         
   4  -8   4         39.31         38.28         1.05 o                         
  -2  -7   4         12.22          9.92         0.50 o                         
  -1  -7   4         35.43         36.01         0.89 o                         
   0  -7   4          0.45          0.04         0.20 o                         
   1  -7   4         15.15         17.31         0.97 o                         
   2  -7   4         14.58         17.72         0.79 o                         
   3  -7   4          2.96          3.06         0.33 o                         
   4  -7   4          8.17          7.25         0.48 o                         
   5  -7   4          0.13         -0.06         0.29 o                         
  -4  -6   4         18.75         19.99         0.74 o                         
  -3  -6   4          1.50          1.82         0.28 o                         
  -2  -6   4         19.84         24.44         0.74 o                         
  -1  -6   4          1.89          1.16         0.26 o                         
   0  -6   4          2.93          1.61         0.33 o                         
   1  -6   4         87.99         99.94         1.77 o                         
   2  -6   4          6.48          7.21         0.53 o                         
   3  -6   4         35.14         40.11         1.04 o                         
   4  -6   4         12.64         16.17         0.98 o                         
   5  -6   4          9.52          9.28         0.95 o                         
   6  -6   4         36.59         41.30         2.02 o                         
  -5  -5   4         21.15         21.07         1.02 o                         
  -4  -5   4         21.10         24.15         0.70 o                         
  -3  -5   4          1.61          1.48         0.22 o                         
  -2  -5   4          2.41          3.80         0.32 o                         
  -1  -5   4          0.08          0.30         0.27 o                         
   0  -5   4         28.62         26.50         3.19 o                         
   1  -5   4          5.48          3.81         1.02 o                         
   2  -5   4          0.90          0.68         0.82 o                         
   3  -5   4         31.27         30.84         1.08 o                         
   4  -5   4          0.56         -0.13         0.54 o                         
   5  -5   4          9.63         11.71         0.98 o                         
   6  -5   4          7.47          9.85         0.80 o                         
   7  -5   4         11.99         15.51         1.18 o                         
  -5  -4   4         79.70         84.08         1.22 o                         
  -4  -4   4        102.15        102.97         2.83 o                         
  -3  -4   4          7.03          7.39         0.67 o                         
  -2  -4   4         43.99         47.09         1.37 o                         
  -1  -4   4          3.24          5.51         1.49 o                         
   0  -4   4        915.35        920.64        12.67 o                         
   1  -4   4       1128.62       1167.19        17.19 o                         
   2  -4   4          0.25          1.81         0.78 o                         
   3  -4   4          0.53          1.30         0.72 o                         
   4  -4   4         86.90         88.20         2.28 o                         
   5  -4   4        195.77        206.83         5.49 o                         
   6  -4   4        418.32        454.75         8.70 o                         
   7  -4   4          7.87          8.43         1.00 o                         
  -6  -3   4         22.91         24.06         0.73 o                         
  -5  -3   4          1.24          1.62         0.35 o                         
  -4  -3   4          2.00          1.96         0.34 o                         
  -3  -3   4         13.83         13.05         1.78 o                         
  -2  -3   4         41.23         40.23         3.27 o                         
  -1  -3   4         67.73         71.58         3.06 o                         
   0  -3   4        610.83        637.81         7.56 o                         
   1  -3   4         43.12         42.34         2.13 o                         
   2  -3   4         23.03         23.98         2.06 o                         
   3  -3   4         18.10         17.29         1.65 o                         
   4  -3   4         36.49         37.30         4.15 o                         
   5  -3   4        161.82        179.75         6.03 o                         
   6  -3   4         13.73         15.25         0.80 o                         
   7  -3   4         24.29         23.03         1.38 o                         
  -6  -2   4         76.40         73.29         1.83 o                         
  -5  -2   4         35.68         39.02         1.68 o                         
  -4  -2   4         70.65         73.29         2.04 o                         
  -3  -2   4          6.10          3.88         0.85 o                         
  -2  -2   4        713.33        738.80        11.51 o                         
  -1  -2   4        327.24        349.10         6.57 o                         
   0  -2   4        319.53        301.51         7.11 o                         
   1  -2   4       1099.54       1078.82        10.21 o                         
   2  -2   4         15.66         17.10         1.30 o                         
   3  -2   4        708.64        714.06        10.66 o                         
   4  -2   4          1.22          0.46         0.96 o                         
   5  -2   4         12.69         13.14         0.73 o                         
   6  -2   4         13.85         15.27         1.08 o                         
   7  -2   4         17.26         16.68         1.26 o                         
  -7  -1   4         95.70         97.55         3.01 o                         
  -6  -1   4          0.23          0.70         0.28 o                         
  -5  -1   4        285.61        288.69         3.29 o                         
  -4  -1   4         45.09         50.88         2.91 o                         
  -3  -1   4         65.11         69.58         3.04 o                         
  -2  -1   4          1.92          1.90         0.43 o                         
  -1  -1   4        263.67        254.68        11.08 o                         
   0  -1   4          1.02          1.09         0.24 o                         
   1  -1   4        544.55        520.15        10.30 o                         
   2  -1   4        195.81        202.07         9.96 o                         
   3  -1   4         40.27         34.24         2.25 o                         
   4  -1   4        702.79        697.56        15.14 o                         
   5  -1   4         43.73         40.33         1.19 o                         
   6  -1   4          2.93          3.67         0.77 o                         
   7  -1   4         13.59         14.38         1.19 o                         
  -7   0   4          3.52          2.68         0.68 o                         
  -6   0   4         19.65         17.63         1.09 o                         
  -5   0   4          0.74          1.86         0.29 o                         
  -4   0   4         54.23         51.56         2.47 o                         
  -3   0   4        631.89        688.70         7.85 o                         
  -2   0   4          5.38          3.25         0.48 o                         
  -1   0   4         75.17         76.30         1.82 o                         
   0   0   4        492.74        457.80         9.36 o                         
   1   0   4         57.43         57.68         2.35 o                         
   2   0   4         63.33         72.77         2.66 o                         
   3   0   4        223.97        260.86         5.45 o                         
   4   0   4          0.51          0.15         0.60 o                         
   5   0   4         18.91         19.36         0.80 o                         
   6   0   4          3.76          3.17         0.48 o                         
   7   0   4         12.00         11.73         1.00 o                         
  -7   1   4         10.64         14.73         1.03 o                         
  -6   1   4          4.21          4.52         0.51 o                         
  -5   1   4         25.55         28.77         1.07 o                         
  -4   1   4         13.75         10.75         1.40 o                         
  -3   1   4        381.58        368.76         7.40 o                         
  -2   1   4         34.91         34.56         1.62 o                         
  -1   1   4       1817.87       1681.42        14.97 o                         
   0   1   4         13.34         16.82         1.55 o                         
   1   1   4        183.76        186.98         4.22 o                         
   2   1   4         20.68         20.05         1.54 o                         
   3   1   4          6.80          7.83         1.20 o                         
   4   1   4         16.74         16.49         1.14 o                         
   5   1   4         53.19         55.53         1.51 o                         
   6   1   4         20.51         20.27         0.79 o                         
   7   1   4          4.45          4.96         0.39 o                         
  -7   2   4          0.33          0.56         0.54 o                         
  -6   2   4         28.66         24.77         0.88 o                         
  -5   2   4          1.19          2.56         0.31 o                         
  -4   2   4         10.92          7.64         1.66 o                         
  -3   2   4         71.93         74.21         3.40 o                         
  -2   2   4        114.23        108.95         2.98 o                         
  -1   2   4        154.72        162.59         7.24 o                         
   0   2   4        607.47        608.13         9.55 o                         
   1   2   4          2.64          3.52         1.02 o                         
   2   2   4       1796.25       1882.23        40.22 o                         
   3   2   4         31.42         28.31         2.61 o                         
   4   2   4        164.45        162.22         2.22 o                         
   5   2   4          0.53          0.00         0.22 o                         
   6   2   4          4.64          4.19         0.46 o                         
  -7   3   4          1.51          0.46         0.44 o                         
  -6   3   4         20.44         22.03         1.02 o                         
  -5   3   4          1.66          1.22         0.47 o                         
  -4   3   4         12.09         11.06         2.24 o                         
  -3   3   4         86.67         76.77         3.76 o                         
  -2   3   4          6.14          5.09         1.09 o                         
  -1   3   4         66.61         64.55         2.66 o                         
   0   3   4        541.62        569.04        10.37 o                         
   1   3   4          7.98         14.04         2.41 o                         
   2   3   4         59.99         54.56         4.42 o                         
   3   3   4          0.72          1.27         0.25 o                         
   4   3   4          0.77          0.34         0.23 o                         
   5   3   4         97.51         91.42         2.30 o                         
   6   3   4          0.92          1.56         0.38 o                         
  -7   4   4         24.90         16.86         1.40 o                         
  -6   4   4         19.22         15.51         1.08 o                         
  -5   4   4         31.39         30.44         1.53 o                         
  -4   4   4          1.60          2.38         0.85 o                         
  -3   4   4        156.73        155.54         6.30 o                         
  -2   4   4         17.87         20.13         3.88 o                         
  -1   4   4        120.66        130.83         6.81 o                         
   0   4   4         47.47         48.36         3.73 o                         
   1   4   4         20.85         16.34         4.87 o                         
   2   4   4         48.60         48.81         0.98 o                         
   3   4   4         24.60         24.39         0.72 o                         
   4   4   4          3.10          2.62         0.26 o                         
   5   4   4          0.75          0.45         0.19 o                         
  -7   5   4          4.56          5.28         0.80 o                         
  -6   5   4          7.99          7.00         1.12 o                         
  -5   5   4         18.87         23.89         2.03 o                         
  -4   5   4         45.89         45.95         3.45 o                         
  -3   5   4        205.87        206.96         6.11 o                         
  -2   5   4        264.66        251.44         4.62 o                         
  -1   5   4        624.98        620.83         6.70 o                         
   0   5   4        150.43        136.12         2.18 o                         
   1   5   4         52.51         55.56         1.21 o                         
   2   5   4         34.49         35.36         1.13 o                         
   3   5   4         13.07         12.77         0.56 o                         
   4   5   4          8.46          6.71         0.57 o                         
  -6   6   4          9.72          8.73         1.06 o                         
  -5   6   4          5.98          5.02         0.94 o                         
  -4   6   4          2.45          2.99         0.57 o                         
  -3   6   4         92.85         87.21         2.93 o                         
  -2   6   4         20.25         17.82         0.71 o                         
  -1   6   4         18.77         18.29         0.69 o                         
   0   6   4          4.92          6.14         0.43 o                         
   1   6   4         38.51         41.43         1.22 o                         
   2   6   4         11.14         10.20         0.48 o                         
   3   6   4          7.04          7.75         0.45 o                         
  -6   7   4          0.00          0.20         0.32 o                         
  -5   7   4         21.67         23.33         0.91 o                         
  -4   7   4         63.17         59.59         1.41 o                         
  -3   7   4         36.23         37.98         0.98 o                         
  -2   7   4          0.06          0.00         0.18 o                         
  -1   7   4          1.93          1.59         0.27 o                         
   0   7   4          5.21          4.78         0.39 o                         
   1   7   4         66.38         68.66         1.13 o                         
  -4   8   4         22.86         21.73         1.00 o                         
  -3   8   4          2.42          1.85         0.20 o                         
  -2   8   4          0.20          0.48         0.22 o                         
  -1   8   4          0.14          0.24         0.20 o                         
   0  -8   5          0.74          0.42         0.41 o                         
   1  -8   5          0.05         -0.12         0.24 o                         
   2  -8   5          0.23          0.56         0.22 o                         
   3  -8   5         16.21         18.51         0.65 o                         
   4  -8   5          8.52          8.08         0.51 o                         
  -2  -7   5          2.48          2.80         0.36 o                         
  -1  -7   5          4.84          6.78         0.68 o                         
   0  -7   5          5.58          5.17         0.37 o                         
   1  -7   5          6.40          7.38         0.68 o                         
   2  -7   5          1.92          1.35         0.32 o                         
   3  -7   5         10.22         11.30         1.00 o                         
   4  -7   5          0.25         -0.07         0.31 o                         
   5  -7   5          2.47          2.75         0.35 o                         
  -3  -6   5          1.99          1.83         0.29 o                         
  -2  -6   5          8.57          7.00         0.38 o                         
  -1  -6   5          5.23          3.20         0.34 o                         
   0  -6   5          2.92          1.69         0.29 o                         
   1  -6   5        361.27        343.68         3.75 o                         
   2  -6   5         64.96         71.12         1.58 o                         
   3  -6   5          3.92          3.39         0.42 o                         
   4  -6   5          5.36          5.32         0.66 o                         
   5  -6   5          9.40          7.48         0.54 o                         
   6  -6   5        151.99        165.57         4.41 o                         
  -4  -5   5          2.34          2.17         0.24 o                         
  -3  -5   5          0.69          0.03         0.26 o                         
  -2  -5   5          1.37          1.09         0.25 o                         
  -1  -5   5         10.82         11.46         0.52 o                         
   0  -5   5         10.02          8.94         0.54 o                         
   1  -5   5          0.35          0.60         0.30 o                         
   2  -5   5         12.52         14.73         0.72 o                         
   3  -5   5         20.37         24.86         0.97 o                         
   4  -5   5         40.66         38.46         1.67 o                         
   5  -5   5          0.17         -0.11         0.57 o                         
   6  -5   5        232.74        228.11         6.04 o                         
   7  -5   5         37.94         34.24         1.69 o                         
  -5  -4   5        105.98        114.94         1.45 o                         
  -4  -4   5          2.50          2.50         0.31 o                         
  -3  -4   5          2.16          2.83         0.32 o                         
  -2  -4   5         29.64         37.92         0.82 o                         
  -1  -4   5          6.48          7.15         1.63 o                         
   0  -4   5        879.01        946.90        19.02 o                         
   1  -4   5         83.65         78.22         4.95 o                         
   2  -4   5         49.26         41.86         3.08 o                         
   3  -4   5         21.03         18.04         1.99 o                         
   4  -4   5         65.80         71.31         2.20 o                         
   5  -4   5         12.32         14.21         0.96 o                         
   6  -4   5         33.99         41.06         1.87 o                         
   7  -4   5          6.44          7.36         0.88 o                         
  -6  -3   5          6.24          5.93         0.33 o                         
  -5  -3   5          1.25          1.00         0.28 o                         
  -4  -3   5         21.86         24.81         0.90 o                         
  -3  -3   5          8.66         10.23         0.65 o                         
  -2  -3   5        197.35        213.94        10.11 o                         
  -1  -3   5          6.18          3.80         0.97 o                         
   0  -3   5        106.95        105.17         3.96 o                         
   1  -3   5         37.11         41.22         2.62 o                         
   2  -3   5         99.91         91.96         4.15 o                         
   3  -3   5         13.64         14.76         1.56 o                         
   4  -3   5        166.02        182.16         9.62 o                         
   5  -3   5          8.39          8.27         0.64 o                         
   6  -3   5          0.18         -0.23         0.33 o                         
   7  -3   5          0.60          0.89         0.37 o                         
  -6  -2   5          0.69          0.53         0.28 o                         
  -5  -2   5          0.44          0.09         0.22 o                         
  -4  -2   5         16.74         18.45         0.71 o                         
  -3  -2   5          1.46          0.39         0.83 o                         
  -2  -2   5        811.24        829.75        13.78 o                         
  -1  -2   5        166.34        160.91         4.54 o                         
   0  -2   5          0.15          0.36         1.35 o                         
   1  -2   5          3.17          1.75         0.53 o                         
   2  -2   5         62.47         54.60         3.01 o                         
   3  -2   5       1079.20       1174.82        16.75 o                         
   4  -2   5         54.38         59.70         6.28 o                         
   5  -2   5        105.20        108.86         3.17 o                         
   6  -2   5         15.28         15.47         0.99 o                         
   7  -2   5         12.86         12.22         1.08 o                         
  -7  -1   5         73.92         73.78         2.55 o                         
  -6  -1   5         11.61         14.16         0.91 o                         
  -5  -1   5         32.17         33.26         0.97 o                         
  -4  -1   5          1.90          1.04         0.93 o                         
  -3  -1   5         13.14         12.05         1.28 o                         
  -2  -1   5         82.59         75.94         2.71 o                         
  -1  -1   5        875.41        842.84        11.20 o                         
   0  -1   5       1415.48       1418.05        18.09 o                         
   1  -1   5        296.86        269.55         4.97 o                         
   2  -1   5       1054.25       1076.87        16.51 o                         
   3  -1   5        858.71        915.95        17.02 o                         
   4  -1   5         46.95         36.06         3.41 o                         
   5  -1   5          0.70          1.04         0.49 o                         
   6  -1   5          3.86          3.30         0.82 o                         
   7  -1   5          0.04         -0.05         0.22 o                         
  -7   0   5          0.67          1.04         0.53 o                         
  -6   0   5          5.99          6.73         0.81 o                         
  -5   0   5          1.14          0.79         0.29 o                         
  -4   0   5         49.36         39.67         2.51 o                         
  -3   0   5        472.32        515.67         8.57 o                         
  -2   0   5         32.82         24.45         1.76 o                         
  -1   0   5          3.44          4.94         0.58 o                         
   0   0   5         47.59         44.26         2.10 o                         
   1   0   5          3.59          3.48         0.71 o                         
   2   0   5        591.48        597.48         9.18 o                         
   3   0   5         73.83         61.79         3.71 o                         
   4   0   5          0.08          0.51         1.27 o                         
   5   0   5          5.93          7.33         0.53 o                         
   6   0   5          0.70          0.21         0.27 o                         
   7   0   5          0.48         -0.05         0.34 o                         
  -7   1   5          0.49          0.99         0.55 o                         
  -6   1   5          4.91          5.65         0.57 o                         
  -5   1   5        142.46        141.21         2.51 o                         
  -4   1   5         31.36         28.67         2.39 o                         
  -3   1   5        225.72        217.41         5.85 o                         
  -2   1   5         32.68         32.27         1.47 o                         
  -1   1   5         37.29         30.79         1.43 o                         
   0   1   5        426.96        428.93         9.46 o                         
   1   1   5        705.51        747.45        11.11 o                         
   2   1   5          0.58          1.99         0.69 o                         
   3   1   5        198.52        206.04         6.89 o                         
   4   1   5         13.44         16.09         0.90 o                         
   5   1   5        141.91        128.04         2.69 o                         
   6   1   5          1.18          2.11         0.31 o                         
  -7   2   5          1.54          0.20         0.46 o                         
  -6   2   5         38.83         36.06         1.67 o                         
  -5   2   5          5.85          4.11         0.45 o                         
  -4   2   5         19.90         16.97         1.98 o                         
  -3   2   5         74.41         60.39         2.09 o                         
  -2   2   5       1236.63       1200.74        21.19 o                         
  -1   2   5        901.02        963.73        23.10 o                         
   0   2   5       2946.71       3113.88        45.04 o                         
   1   2   5         18.92         14.10         1.97 o                         
   2   2   5        338.49        343.80        10.72 o                         
   3   2   5         60.87         63.12         4.91 o                         
   4   2   5         32.09         28.17         1.02 o                         
   5   2   5          5.60          5.77         0.49 o                         
   6   2   5         12.87         13.66         0.70 o                         
  -7   3   5          0.35          0.95         0.64 o                         
  -6   3   5         18.97         15.92         0.86 o                         
  -5   3   5         54.31         52.38         2.13 o                         
  -4   3   5         67.45         63.49         3.36 o                         
  -3   3   5        115.68        115.55        13.55 o                         
  -2   3   5        137.66        134.59         6.67 o                         
  -1   3   5        723.23        857.34        38.18 o                         
   0   3   5         35.08         27.24         2.23 o                         
   1   3   5         25.25         19.25         2.60 o                         
   2   3   5          7.12         10.62         2.89 o                         
   3   3   5         15.06         14.61         0.63 o                         
   4   3   5         38.77         35.23         0.87 o                         
   5   3   5         12.97         10.01         0.54 o                         
  -7   4   5         76.81         75.96         4.79 o                         
  -6   4   5          2.58          1.44         0.45 o                         
  -5   4   5         39.72         36.10         1.63 o                         
  -4   4   5         12.20         12.46         0.96 o                         
  -3   4   5         59.57         61.44         8.71 o                         
  -2   4   5        312.28        282.76        10.30 o                         
  -1   4   5         35.53         29.89         3.20 o                         
   0   4   5        154.35        172.30         6.38 o                         
   1   4   5         20.63         18.75         0.92 o                         
   2   4   5         22.58         27.13         0.83 o                         
   3   4   5          1.29          2.04         0.26 o                         
   4   4   5         14.37         13.08         0.49 o                         
   5   4   5          0.24          0.23         0.18 o                         
  -7   5   5          2.80          3.71         0.64 o                         
  -6   5   5         22.79         23.77         2.44 o                         
  -5   5   5        117.57        112.67         4.45 o                         
  -4   5   5         37.89         33.21         2.23 o                         
  -3   5   5         18.14         18.54         0.91 o                         
  -2   5   5         33.79         27.96         1.11 o                         
  -1   5   5         73.93         72.60         1.33 o                         
   0   5   5          9.35          8.78         0.48 o                         
   1   5   5         51.34         52.89         1.33 o                         
   2   5   5        290.04        299.95         3.35 o                         
   3   5   5         11.86         11.16         0.50 o                         
   4   5   5         21.92         20.44         0.77 o                         
  -6   6   5         14.12          9.01         1.02 o                         
  -5   6   5         13.59         11.74         1.36 o                         
  -4   6   5        266.63        256.40         4.18 o                         
  -3   6   5         54.53         58.79         1.33 o                         
  -2   6   5         11.41         11.22         0.56 o                         
  -1   6   5         24.23         26.34         0.90 o                         
   0   6   5          0.16          0.10         0.27 o                         
   1   6   5          0.79          0.68         0.23 o                         
   2   6   5          0.74          0.22         0.37 o                         
   3   6   5          2.15          2.00         0.27 o                         
  -5   7   5         10.86         10.83         0.61 o                         
  -4   7   5        106.50        111.19         1.95 o                         
  -3   7   5         10.80          9.46         0.48 o                         
  -2   7   5          0.02         -0.04         0.17 o                         
  -1   7   5          5.43          5.94         0.40 o                         
   0   7   5         27.13         28.15         0.85 o                         
   1   7   5        100.10        102.66         1.58 o                         
  -3   8   5          2.83          3.66         0.48 o                         
  -2   8   5          0.71          0.73         0.51 o                         
   0  -8   6          3.40          4.78         0.52 o                         
   1  -8   6         27.37         22.86         0.86 o                         
   2  -8   6         26.78         25.57         0.73 o                         
   3  -8   6          7.61          8.39         0.41 o                         
   4  -8   6          2.60          3.01         0.32 o                         
  -2  -7   6          1.72          1.45         0.26 o                         
  -1  -7   6          0.09         -0.07         0.18 o                         
   0  -7   6         10.65          8.07         0.53 o                         
   1  -7   6          7.24          9.20         0.55 o                         
   2  -7   6          0.25         -0.18         0.25 o                         
   3  -7   6          0.01          0.28         0.20 o                         
   4  -7   6          4.94          3.66         0.44 o                         
   5  -7   6          0.65          0.82         0.27 o                         
  -3  -6   6          0.00          0.04         0.21 o                         
  -2  -6   6          4.59          5.82         0.39 o                         
  -1  -6   6          4.88          6.15         0.36 o                         
   0  -6   6        193.88        199.45         3.03 o                         
   1  -6   6        455.28        441.10         3.97 o                         
   2  -6   6         32.34         32.02         0.93 o                         
   3  -6   6          1.21          0.55         0.31 o                         
   4  -6   6          4.27          5.62         0.62 o                         
   5  -6   6         31.01         32.09         1.42 o                         
   6  -6   6         48.87         41.07         1.90 o                         
  -4  -5   6          0.01         -0.05         0.20 o                         
  -3  -5   6          2.18          1.50         0.25 o                         
  -2  -5   6          3.22          4.27         0.38 o                         
  -1  -5   6          7.37          8.31         0.52 o                         
   0  -5   6          1.30          2.17         0.29 o                         
   1  -5   6         24.68         29.24         0.83 o                         
   2  -5   6         40.26         36.00         0.95 o                         
   3  -5   6         53.33         48.39         1.35 o                         
   4  -5   6         72.14         65.73         1.70 o                         
   5  -5   6        147.16        138.83         4.77 o                         
   6  -5   6          2.64          3.14         0.75 o                         
   7  -5   6         32.82         31.56         1.50 o                         
  -5  -4   6         27.05         24.39         0.77 o                         
  -4  -4   6          0.97          0.90         0.22 o                         
  -3  -4   6          8.36          7.77         0.42 o                         
  -2  -4   6         94.87         91.33         1.36 o                         
  -1  -4   6         12.66         14.37         4.49 o                         
   0  -4   6        406.12        411.62        12.12 o                         
   1  -4   6         63.31         53.24         4.24 o                         
   2  -4   6        313.73        321.29        14.11 o                         
   3  -4   6        155.45        154.12         5.77 o                         
   4  -4   6        394.73        407.13         9.40 o                         
   5  -4   6         42.73         45.83         2.66 o                         
   6  -4   6         23.34         22.01         1.74 o                         
   7  -4   6          0.01          0.09         0.39 o                         
  -6  -3   6          0.88          1.60         0.24 o                         
  -5  -3   6          4.67          5.22         0.46 o                         
  -4  -3   6          1.12          2.54         0.31 o                         
  -3  -3   6         11.78         12.54         0.55 o                         
  -2  -3   6         10.20          6.23         1.28 o                         
  -1  -3   6         35.04         33.49         2.07 o                         
   0  -3   6        130.63        119.38         4.51 o                         
   1  -3   6         75.67         72.28         4.40 o                         
   2  -3   6        152.72        155.18         4.96 o                         
   3  -3   6         50.07         54.17         3.18 o                         
   4  -3   6         79.75         78.68         2.14 o                         
   5  -3   6          0.06          0.32         0.30 o                         
   6  -3   6         10.61         10.49         0.82 o                         
   7  -3   6          0.19          0.64         0.31 o                         
  -6  -2   6         18.03         17.76         0.69 o                         
  -5  -2   6         17.89         20.88         0.88 o                         
  -4  -2   6          0.00          0.13         0.19 o                         
  -3  -2   6        327.32        348.26         8.92 o                         
  -2  -2   6         95.37         98.51         4.15 o                         
  -1  -2   6          0.08          0.30         0.41 o                         
   0  -2   6        366.65        369.26         7.73 o                         
   1  -2   6        356.57        393.20         7.96 o                         
   2  -2   6        189.61        206.74         7.46 o                         
   3  -2   6          8.90         15.90         3.31 o                         
   4  -2   6         41.61         37.60         9.54 o                         
   5  -2   6         37.97         39.05         1.22 o                         
   6  -2   6          4.49          4.64         0.57 o                         
   7  -2   6          2.43          1.48         0.46 o                         
  -7  -1   6          2.29          1.46         0.28 o                         
  -6  -1   6          0.38          0.55         0.36 o                         
  -5  -1   6         30.65         32.86         1.39 o                         
  -4  -1   6          6.97          7.53         0.45 o                         
  -3  -1   6        205.83        202.79         5.48 o                         
  -2  -1   6        600.58        620.71         9.17 o                         
  -1  -1   6        165.52        164.10         3.69 o                         
   0  -1   6        651.64        651.84        10.30 o                         
   1  -1   6        525.93        562.36         8.28 o                         
   2  -1   6         74.03         74.31         3.53 o                         
   3  -1   6         10.47          9.11         1.69 o                         
   4  -1   6         95.42        100.42         5.87 o                         
   5  -1   6          5.11          6.94         0.98 o                         
   6  -1   6          0.21          0.48         0.45 o                         
   7  -1   6          0.01         -0.04         0.21 o                         
  -7   0   6          0.47          1.45         0.55 o                         
  -6   0   6          2.44          1.50         0.66 o                         
  -5   0   6          5.28          4.49         0.73 o                         
  -4   0   6         24.81         22.12         2.26 o                         
  -3   0   6         37.98         44.20         2.69 o                         
  -2   0   6         93.36         95.33         3.15 o                         
  -1   0   6        147.66        148.80         3.34 o                         
   0   0   6       1029.85       1090.55        17.63 o                         
   1   0   6        426.56        428.12         8.25 o                         
   2   0   6         91.31        111.77         4.36 o                         
   3   0   6         57.32         59.85         3.90 o                         
   4   0   6          4.54          4.62         0.46 o                         
   5   0   6         21.38         17.89         0.83 o                         
   6   0   6          9.77          8.91         0.53 o                         
   7   0   6         18.90         18.69         1.08 o                         
  -7   1   6          6.36          7.57         1.00 o                         
  -6   1   6          0.10         -0.09         0.23 o                         
  -5   1   6         29.78         31.60         1.43 o                         
  -4   1   6         10.32          8.87         1.64 o                         
  -3   1   6          0.15          0.28         0.22 o                         
  -2   1   6         10.14          6.49         0.49 o                         
  -1   1   6        428.56        429.74         9.53 o                         
   0   1   6        636.94        709.53        14.82 o                         
   1   1   6        410.26        414.95        10.67 o                         
   2   1   6         55.37         48.93         3.08 o                         
   3   1   6        203.57        206.40         7.46 o                         
   4   1   6         31.95         35.11         1.18 o                         
   5   1   6        124.92        111.14         1.84 o                         
   6   1   6          0.96          0.15         0.20 o                         
  -7   2   6         32.69         30.64         1.81 o                         
  -6   2   6          6.34          4.73         0.68 o                         
  -5   2   6          4.33          5.03         0.50 o                         
  -4   2   6        394.55        370.98         8.11 o                         
  -3   2   6         42.06         40.13         1.33 o                         
  -2   2   6       1289.09       1374.13        15.27 o                         
  -1   2   6        204.81        243.04         6.34 o                         
   0   2   6        252.69        285.83         6.99 o                         
   1   2   6         92.79         90.47         5.16 o                         
   2   2   6        113.84         95.23         5.82 o                         
   3   2   6          2.72          2.62         0.37 o                         
   4   2   6         17.63         16.46         0.68 o                         
   5   2   6          0.67          0.69         0.27 o                         
   6   2   6         23.65         21.21         0.87 o                         
  -7   3   6          3.62          3.54         0.83 o                         
  -6   3   6         63.07         68.45         3.36 o                         
  -5   3   6         16.92         13.89         1.18 o                         
  -4   3   6         36.28         34.24         1.54 o                         
  -3   3   6         17.34         15.95         4.95 o                         
  -2   3   6         81.83         76.88         2.02 o                         
  -1   3   6        880.65        901.11        23.58 o                         
   0   3   6          2.11          0.46         0.69 o                         
   1   3   6         45.03         47.80         4.24 o                         
   2   3   6         56.59         52.84         1.61 o                         
   3   3   6         30.93         32.45         0.94 o                         
   4   3   6         93.55         88.41         1.40 o                         
   5   3   6          6.32          8.51         0.48 o                         
  -7   4   6          6.19          5.16         0.53 o                         
  -6   4   6         14.09         16.62         1.10 o                         
  -5   4   6         16.53         13.09         1.40 o                         
  -4   4   6          4.81          4.72         0.70 o                         
  -3   4   6        614.61        600.93        10.60 o                         
  -2   4   6         32.78         34.24         5.42 o                         
  -1   4   6         37.93         37.66         3.70 o                         
   0   4   6          6.42          4.55         2.76 o                         
   1   4   6          3.02          3.61         0.30 o                         
   2   4   6        191.25        190.65         2.82 o                         
   3   4   6         11.01         10.66         0.48 o                         
   4   4   6          4.08          4.60         0.41 o                         
  -7   5   6         48.74         48.20         1.90 o                         
  -6   5   6         31.05         33.84         1.43 o                         
  -5   5   6         52.65         46.19         2.99 o                         
  -4   5   6        193.99        190.03         5.74 o                         
  -3   5   6        462.99        456.18         7.92 o                         
  -2   5   6          4.39          4.51         0.50 o                         
  -1   5   6          3.77          3.99         0.35 o                         
   0   5   6         83.16         75.12         1.42 o                         
   1   5   6        153.23        159.55         3.18 o                         
   2   5   6         87.78         89.96         1.54 o                         
   3   5   6          0.01          0.16         0.18 o                         
  -6   6   6          1.15          0.64         0.22 o                         
  -5   6   6         50.18         53.33         2.67 o                         
  -4   6   6         65.18         61.52         3.80 o                         
  -3   6   6         34.25         35.12         0.86 o                         
  -2   6   6          0.80          0.51         0.23 o                         
  -1   6   6          2.72          2.75         0.31 o                         
   0   6   6          0.07          0.29         0.29 o                         
   1   6   6          0.03          0.65         0.37 o                         
   2   6   6          9.98         10.59         0.68 o                         
  -5   7   6          5.24          3.64         0.36 o                         
  -4   7   6         45.61         47.79         1.09 o                         
  -3   7   6          0.34          0.42         0.20 o                         
  -2   7   6          5.75          6.59         0.41 o                         
  -1   7   6          0.28          0.78         0.22 o                         
   0   7   6          1.78          1.51         0.23 o                         
   1   7   6         15.37         16.41         0.67 o                         
   1  -8   7         88.33         80.10         2.23 o                         
   2  -8   7         24.07         21.42         0.77 o                         
   3  -8   7          0.04          0.27         0.19 o                         
  -2  -7   7          1.18          0.60         0.32 o                         
  -1  -7   7          1.91          2.15         0.36 o                         
   0  -7   7          2.16          3.23         0.45 o                         
   1  -7   7          8.03          9.04         0.46 o                         
   2  -7   7          3.06          2.98         0.32 o                         
   3  -7   7          1.22          1.38         0.31 o                         
   4  -7   7          0.25          0.38         0.22 o                         
   5  -7   7          5.73          6.56         0.42 o                         
  -3  -6   7          0.11          0.39         0.18 o                         
  -2  -6   7          1.33          0.63         0.21 o                         
  -1  -6   7          0.02         -0.07         0.23 o                         
   0  -6   7        210.92        213.34         2.68 o                         
   1  -6   7         90.67         95.49         1.50 o                         
   2  -6   7         13.93         17.37         0.68 o                         
   3  -6   7         12.34         12.35         0.73 o                         
   4  -6   7         17.24         19.50         0.93 o                         
   5  -6   7          0.06          0.36         0.66 o                         
   6  -6   7         10.93         10.11         0.99 o                         
  -4  -5   7          0.01          0.16         0.17 o                         
  -3  -5   7          1.76          2.24         0.33 o                         
  -2  -5   7          0.01         -0.23         0.23 o                         
  -1  -5   7          5.10          3.97         0.36 o                         
   0  -5   7        109.05        103.69         1.66 o                         
   1  -5   7         46.84         44.56         1.05 o                         
   2  -5   7        114.23         97.41         1.97 o                         
   3  -5   7        133.26        131.73         2.47 o                         
   4  -5   7         80.50         72.15         1.71 o                         
   5  -5   7         40.80         38.60         2.36 o                         
   6  -5   7          2.60          2.09         0.33 o                         
  -5  -4   7          0.04          0.23         0.19 o                         
  -4  -4   7          0.49          0.78         0.22 o                         
  -3  -4   7          6.76          8.40         0.49 o                         
  -2  -4   7         73.18         70.35         1.34 o                         
  -1  -4   7         33.03         27.50         0.89 o                         
   0  -4   7        160.36        178.06         9.20 o                         
   1  -4   7          1.05          2.94         1.48 o                         
   2  -4   7        106.73        110.05         6.53 o                         
   3  -4   7         88.85         84.83         2.33 o                         
   4  -4   7          0.98          0.98         0.39 o                         
   5  -4   7          0.07          0.60         0.69 o                         
   6  -4   7          0.97          1.26         0.31 o                         
   7  -4   7          0.30          0.12         0.23 o                         
  -6  -3   7          1.34          0.65         0.20 o                         
  -5  -3   7          0.04         -0.08         0.18 o                         
  -4  -3   7          0.50          0.08         0.16 o                         
  -3  -3   7          0.69          1.64         0.24 o                         
  -2  -3   7        167.19        175.76         7.92 o                         
  -1  -3   7          0.58          0.95         0.65 o                         
   0  -3   7          1.20          0.30         0.52 o                         
   1  -3   7          0.61          1.17         0.92 o                         
   2  -3   7         41.00         43.24         3.11 o                         
   3  -3   7        128.89        146.66         6.52 o                         
   4  -3   7          2.65          3.62         0.57 o                         
   5  -3   7          4.17          3.70         0.55 o                         
   6  -3   7          0.62          0.30         0.46 o                         
   7  -3   7          7.09          6.57         0.62 o                         
  -6  -2   7          0.01         -0.13         0.21 o                         
  -5  -2   7          5.74          6.36         0.50 o                         
  -4  -2   7         24.57         22.85         0.80 o                         
  -3  -2   7        203.82        200.69         8.51 o                         
  -2  -2   7        125.04        136.03         4.93 o                         
  -1  -2   7        351.70        339.65         8.18 o                         
   0  -2   7        271.81        289.23         7.26 o                         
   1  -2   7        644.73        666.10        11.66 o                         
   2  -2   7          5.16          5.79         1.17 o                         
   3  -2   7        168.10        176.45         7.18 o                         
   4  -2   7          0.94          1.49         0.57 o                         
   5  -2   7          0.35          0.13         0.30 o                         
   6  -2   7          0.37         -0.19         0.24 o                         
   7  -2   7          0.25         -0.09         0.30 o                         
  -7  -1   7          2.37          2.04         0.46 o                         
  -6  -1   7          6.16          5.27         0.90 o                         
  -5  -1   7         11.58         12.78         1.46 o                         
  -4  -1   7         19.15         21.13         1.08 o                         
  -3  -1   7         89.82         97.12         3.93 o                         
  -2  -1   7        164.21        175.22         4.67 o                         
  -1  -1   7         91.92         92.38         1.94 o                         
   0  -1   7        234.25        244.88         6.29 o                         
   1  -1   7         27.68         45.36         2.07 o                         
   2  -1   7        360.06        350.61         7.95 o                         
   3  -1   7          0.03          0.32         0.82 o                         
   4  -1   7         60.36         52.33         1.70 o                         
   5  -1   7         31.61         29.34         1.37 o                         
   6  -1   7         23.26         18.77         1.49 o                         
   7  -1   7          5.84          5.88         0.41 o                         
  -7   0   7          1.26          1.39         0.54 o                         
  -6   0   7         13.17         10.70         0.77 o                         
  -5   0   7          3.02          1.40         0.37 o                         
  -4   0   7         84.02         78.80         2.54 o                         
  -3   0   7         66.85         60.50         3.51 o                         
  -2   0   7         53.25         48.08         1.35 o                         
  -1   0   7         37.89         45.59         1.28 o                         
   0   0   7        337.84        376.13         5.41 o                         
   1   0   7         80.69         79.45         3.56 o                         
   2   0   7         31.12         24.72         2.18 o                         
   3   0   7         32.11         33.04         5.40 o                         
   4   0   7          0.25          0.30         0.31 o                         
   5   0   7         86.22         79.16         1.80 o                         
   6   0   7          0.50          0.24         0.28 o                         
  -7   1   7          4.36          4.46         0.72 o                         
  -6   1   7          9.70          8.21         0.57 o                         
  -5   1   7         23.68         23.79         0.97 o                         
  -4   1   7          2.92          3.07         0.76 o                         
  -3   1   7        554.83        531.58         9.55 o                         
  -2   1   7          2.87          5.00         0.73 o                         
  -1   1   7       2611.22       2784.72        34.97 o                         
   0   1   7          4.86         12.91         1.30 o                         
   1   1   7        252.78        235.67         8.35 o                         
   2   1   7         99.51         99.79         4.96 o                         
   3   1   7          8.27          8.83         2.16 o                         
   4   1   7         31.66         24.16         0.72 o                         
   5   1   7          2.15          0.86         0.23 o                         
   6   1   7         11.01          9.26         0.48 o                         
  -7   2   7         24.48         20.09         1.03 o                         
  -6   2   7        178.97        166.36         3.67 o                         
  -5   2   7         21.81         22.37         0.95 o                         
  -4   2   7        315.22        305.76         6.85 o                         
  -3   2   7        319.69        292.86         4.65 o                         
  -2   2   7          9.77         13.93         1.01 o                         
  -1   2   7        297.83        300.19        11.90 o                         
   0   2   7        368.19        358.26        10.72 o                         
   1   2   7         28.14         26.01         3.01 o                         
   2   2   7        326.88        334.19        11.79 o                         
   3   2   7          9.56          9.28         0.51 o                         
   4   2   7         45.27         41.78         1.27 o                         
   5   2   7         78.98         77.40         4.05 o                         
   6   2   7          2.28          2.19         0.28 o                         
  -7   3   7          8.18          6.74         0.94 o                         
  -6   3   7          2.21          2.88         0.79 o                         
  -5   3   7          9.74         10.46         1.31 o                         
  -4   3   7         28.44         26.78         1.06 o                         
  -3   3   7         15.29         13.15         2.50 o                         
  -2   3   7          8.32          6.76         0.76 o                         
  -1   3   7          0.27          0.10         0.95 o                         
   0   3   7          2.55          2.63         1.11 o                         
   1   3   7          3.31          2.82         1.37 o                         
   2   3   7        161.84        157.81         2.51 o                         
   3   3   7        255.50        247.85         2.94 o                         
   4   3   7          8.41          8.34         0.47 o                         
   5   3   7          0.07          0.07         0.19 o                         
  -7   4   7          7.07         10.33         1.05 o                         
  -6   4   7         62.03         58.81         1.96 o                         
  -5   4   7         96.61         95.61         2.82 o                         
  -4   4   7        485.99        454.24         7.40 o                         
  -3   4   7          1.95          2.87         0.71 o                         
  -2   4   7          0.97          1.12         0.34 o                         
  -1   4   7          3.72          4.92         0.50 o                         
   0   4   7         74.22         75.52         1.23 o                         
   1   4   7          2.09          1.43         0.25 o                         
   2   4   7          4.88          6.97         1.53 o                         
   3   4   7          4.79          5.36         0.35 o                         
   4   4   7          0.26          0.51         0.17 o                         
  -6   5   7          1.30          1.52         0.40 o                         
  -5   5   7         67.34         64.81         1.54 o                         
  -4   5   7        279.09        287.96         4.04 o                         
  -3   5   7         56.81         58.03         1.58 o                         
  -2   5   7        111.18        109.69         2.43 o                         
  -1   5   7          0.98          0.71         0.23 o                         
   0   5   7         19.80         19.34         0.68 o                         
   1   5   7        148.50        150.13         3.00 o                         
   2   5   7         96.57         98.75         1.58 o                         
   3   5   7          9.16          9.83         0.50 o                         
  -6   6   7          8.23          9.10         0.72 o                         
  -5   6   7          0.70          0.55         0.48 o                         
  -4   6   7         10.63         11.65         1.40 o                         
  -3   6   7         12.34         12.28         0.50 o                         
  -2   6   7          3.32          4.56         0.34 o                         
  -1   6   7         34.32         33.31         1.15 o                         
   0   6   7          5.25          7.13         0.48 o                         
   1   6   7         22.31         23.27         1.01 o                         
   2   6   7          0.37          0.20         0.21 o                         
  -5   7   7          2.10          1.80         0.43 o                         
  -4   7   7          1.40          2.05         0.32 o                         
  -3   7   7         10.97         10.55         0.38 o                         
  -2   7   7         17.00         17.82         0.59 o                         
  -1   7   7         25.81         28.07         0.97 o                         
   0   7   7          2.72          3.09         0.30 o                         
  -1  -7   8          0.80          0.80         0.49 o                         
   0  -7   8          5.15          3.58         0.42 o                         
   1  -7   8         11.69         10.97         0.57 o                         
   2  -7   8          4.59          3.20         0.39 o                         
   3  -7   8          1.17          2.63         0.39 o                         
   4  -7   8          3.88          2.85         0.34 o                         
  -3  -6   8          0.20          0.08         0.16 o                         
  -2  -6   8          4.57          2.98         0.32 o                         
  -1  -6   8          1.34          0.73         0.36 o                         
   0  -6   8         12.66         10.85         0.89 o                         
   1  -6   8         22.04         21.47         0.88 o                         
   2  -6   8          6.72          4.56         0.39 o                         
   3  -6   8         50.51         45.02         1.31 o                         
   4  -6   8         57.64         55.73         1.65 o                         
   5  -6   8          9.28          5.97         0.63 o                         
  -4  -5   8          2.71          3.29         0.26 o                         
  -3  -5   8          2.00          1.40         0.22 o                         
  -2  -5   8         25.70         23.06         0.68 o                         
  -1  -5   8         27.53         25.77         0.83 o                         
   0  -5   8         41.20         33.00         0.91 o                         
   1  -5   8        296.11        302.61         3.44 o                         
   2  -5   8         31.29         27.52         0.89 o                         
   3  -5   8        194.03        200.47         4.17 o                         
   4  -5   8         28.72         30.34         1.09 o                         
   5  -5   8          7.18          7.60         0.64 o                         
   6  -5   8          3.84          4.23         0.40 o                         
  -5  -4   8          0.58          0.25         0.18 o                         
  -4  -4   8          5.04          6.97         0.48 o                         
  -3  -4   8         43.77         38.20         0.99 o                         
  -2  -4   8        255.24        272.63         3.11 o                         
  -1  -4   8          6.26          5.09         0.72 o                         
   0  -4   8         12.04         15.73         0.59 o                         
   1  -4   8          2.57          2.74         0.34 o                         
   2  -4   8          1.29          1.58         0.30 o                         
   3  -4   8         96.62        102.79         1.77 o                         
   4  -4   8          0.51          0.82         0.58 o                         
   5  -4   8          1.36          1.23         0.61 o                         
   6  -4   8          2.14          1.00         0.50 o                         
  -6  -3   8          0.11         -0.13         0.24 o                         
  -5  -3   8          0.27          0.41         0.21 o                         
  -4  -3   8         11.60         12.35         0.53 o                         
  -3  -3   8          2.07          1.03         0.24 o                         
  -2  -3   8         21.01         19.22         0.65 o                         
  -1  -3   8          0.39         -0.01         0.86 o                         
   0  -3   8         29.51         31.00         2.63 o                         
   1  -3   8         74.30         85.01         5.49 o                         
   2  -3   8         31.36         30.45         3.64 o                         
   3  -3   8         44.80         44.42         1.26 o                         
   4  -3   8          1.39          1.21         0.60 o                         
   5  -3   8          7.28          7.16         0.59 o                         
   6  -3   8          8.03          8.62         1.44 o                         
  -6  -2   8          0.67          0.52         0.54 o                         
  -5  -2   8         36.13         33.43         1.00 o                         
  -4  -2   8         28.62         30.77         0.89 o                         
  -3  -2   8         57.91         59.20         1.16 o                         
  -2  -2   8        156.39        159.53         7.49 o                         
  -1  -2   8        235.67        234.00         8.42 o                         
   0  -2   8         22.24         19.47         2.04 o                         
   1  -2   8         18.23         20.73         2.05 o                         
   2  -2   8         70.48         82.33         4.43 o                         
   3  -2   8         19.99         21.72         2.66 o                         
   4  -2   8          1.65          1.30         0.30 o                         
   5  -2   8         55.97         48.87        10.44 o                         
   6  -2   8          4.35          4.48         0.54 o                         
  -6  -1   8          1.31          1.29         0.34 o                         
  -5  -1   8         21.78         20.46         1.41 o                         
  -4  -1   8         26.67         27.13         1.24 o                         
  -3  -1   8          0.28          0.01         0.65 o                         
  -2  -1   8         72.72         71.70         1.99 o                         
  -1  -1   8          0.44          0.16         0.36 o                         
   0  -1   8          2.52          5.20         0.61 o                         
   1  -1   8         14.02          7.33         1.88 o                         
   2  -1   8        120.55        118.76         5.03 o                         
   3  -1   8         29.92         25.45         2.80 o                         
   4  -1   8          0.42          1.60         0.42 o                         
   5  -1   8         51.61         40.40         1.25 o                         
   6  -1   8         37.42         32.38         1.15 o                         
  -7   0   8          6.18          4.42         0.68 o                         
  -6   0   8         94.96         80.29         3.30 o                         
  -5   0   8          3.19          3.56         0.43 o                         
  -4   0   8          0.49          0.96         0.24 o                         
  -3   0   8          5.19          4.60         0.54 o                         
  -2   0   8         20.28         18.88         0.93 o                         
  -1   0   8        480.05        491.82         7.52 o                         
   0   0   8         41.99         36.32         1.28 o                         
   1   0   8        139.76        159.44         6.87 o                         
   2   0   8          0.30          0.69         1.57 o                         
   3   0   8         59.46         54.54         2.52 o                         
   4   0   8         11.86          8.59         0.84 o                         
   5   0   8         20.45         17.10         0.79 o                         
   6   0   8          2.93          3.46         0.43 o                         
  -7   1   8         14.03         13.83         1.12 o                         
  -6   1   8         28.51         25.60         0.94 o                         
  -5   1   8        169.61        149.12         2.24 o                         
  -4   1   8          4.90          6.03         0.42 o                         
  -3   1   8        309.72        288.06         5.94 o                         
  -2   1   8        276.54        253.19         5.63 o                         
  -1   1   8        177.17        189.76         4.41 o                         
   0   1   8         83.81         91.33         5.06 o                         
   1   1   8        165.32        160.39         7.28 o                         
   2   1   8         48.10         45.47         4.17 o                         
   3   1   8        590.06        556.85         5.98 o                         
   4   1   8        287.73        267.37         5.73 o                         
   5   1   8         88.54         75.77         1.40 o                         
   6   1   8         94.77         95.84         1.27 o                         
  -7   2   8          0.42          0.51         0.36 o                         
  -6   2   8         39.07         37.88         3.41 o                         
  -5   2   8         18.07         19.07         0.80 o                         
  -4   2   8         29.48         29.82         0.99 o                         
  -3   2   8        149.62        140.71         3.40 o                         
  -2   2   8        130.87        115.63         2.72 o                         
  -1   2   8         16.40         18.18         1.00 o                         
   0   2   8        166.63        163.56         7.52 o                         
   1   2   8         96.55         84.29         5.76 o                         
   2   2   8         22.09         21.06         0.71 o                         
   3   2   8         78.16         73.91         1.43 o                         
   4   2   8          4.48          4.07         0.38 o                         
   5   2   8         19.73         18.25         0.67 o                         
  -7   3   8          7.76          7.66         0.92 o                         
  -6   3   8          2.21          3.20         0.94 o                         
  -5   3   8         11.69          9.00         1.33 o                         
  -4   3   8        137.86        127.19         3.42 o                         
  -3   3   8        423.96        409.33         7.48 o                         
  -2   3   8         23.44         20.31         3.08 o                         
  -1   3   8        217.25        222.46         8.47 o                         
   0   3   8         24.74         29.78         3.55 o                         
   1   3   8        604.11        577.84         6.14 o                         
   2   3   8        443.06        445.23         5.15 o                         
   3   3   8          4.14          4.17         0.43 o                         
   4   3   8          3.22          2.93         0.39 o                         
   5   3   8          0.91          1.67         0.26 o                         
  -7   4   8         18.48         22.38         1.36 o                         
  -6   4   8         13.37         13.01         1.32 o                         
  -5   4   8          3.15          2.64         0.57 o                         
  -4   4   8        176.27        164.54         8.20 o                         
  -3   4   8          4.52          3.02         0.62 o                         
  -2   4   8         87.60         86.63         1.81 o                         
  -1   4   8         55.75         50.57         1.09 o                         
   0   4   8         37.36         39.13         0.98 o                         
   1   4   8        124.02        119.53         2.15 o                         
   2   4   8         15.41         14.84         0.73 o                         
   3   4   8         22.22         22.91         0.71 o                         
   4   4   8          0.67          0.70         0.24 o                         
  -6   5   8          4.44          6.26         0.74 o                         
  -5   5   8          0.28          0.19         0.23 o                         
  -4   5   8          5.75          6.25         0.53 o                         
  -3   5   8          0.28          0.26         0.29 o                         
  -2   5   8         12.17         10.85         0.80 o                         
  -1   5   8          1.51          1.37         0.25 o                         
   0   5   8          3.24          3.23         0.36 o                         
   1   5   8         27.84         26.42         0.88 o                         
   2   5   8          3.74          3.38         0.34 o                         
   3   5   8          7.80          6.56         0.36 o                         
  -5   6   8          0.20          0.28         0.21 o                         
  -4   6   8          9.93         10.45         0.45 o                         
  -3   6   8         12.79         13.56         0.56 o                         
  -2   6   8         10.79         12.33         0.59 o                         
  -1   6   8          8.09          8.83         0.45 o                         
   0   6   8          6.96          9.80         0.66 o                         
   1   6   8          0.07          0.29         0.25 o                         
   2   6   8          4.23          3.92         0.33 o                         
  -4   7   8          0.14          0.07         0.18 o                         
  -3   7   8          0.34          0.82         0.23 o                         
  -2   7   8         25.86         27.55         0.67 o                         
  -1   7   8         42.90         44.85         0.83 o                         
  -1  -7   9          1.50          1.44         0.35 o                         
   0  -7   9          0.39          0.63         0.26 o                         
   1  -7   9          2.55          3.49         0.31 o                         
   2  -7   9          0.49          1.09         0.35 o                         
   3  -7   9          5.81          6.86         0.71 o                         
   4  -7   9          0.82          0.44         0.20 o                         
  -2  -6   9         36.59         38.65         1.23 o                         
  -1  -6   9         57.97         53.24         1.61 o                         
   0  -6   9          6.69          5.71         0.62 o                         
   1  -6   9          7.38          5.02         0.46 o                         
   2  -6   9         11.84         12.88         1.75 o                         
   3  -6   9          5.77          7.22         0.59 o                         
   4  -6   9          5.20          4.16         0.65 o                         
   5  -6   9          0.17          0.01         0.23 o                         
  -4  -5   9          4.08          3.03         0.30 o                         
  -3  -5   9         23.73         25.43         0.63 o                         
  -2  -5   9         38.09         31.73         1.12 o                         
  -1  -5   9        120.86        134.30         1.98 o                         
   0  -5   9          2.24          1.28         0.36 o                         
   1  -5   9         61.60         76.75         1.62 o                         
   2  -5   9         10.15          9.92         0.54 o                         
   3  -5   9          5.82          4.75         0.35 o                         
   4  -5   9          5.97          7.09         0.43 o                         
   5  -5   9          0.03          0.28         0.32 o                         
   6  -5   9          5.63          5.18         0.40 o                         
  -5  -4   9          2.37          1.47         0.24 o                         
  -4  -4   9          9.78         12.72         0.46 o                         
  -3  -4   9          6.29          6.77         0.39 o                         
  -2  -4   9          0.10          0.97         0.27 o                         
  -1  -4   9          0.24          1.38         0.28 o                         
   0  -4   9          1.71          0.73         0.38 o                         
   1  -4   9          4.81          6.92         0.48 o                         
   2  -4   9          0.40          0.68         0.24 o                         
   3  -4   9          2.71          2.33         0.28 o                         
   4  -4   9          0.03         -0.31         0.36 o                         
   5  -4   9          0.59          0.35         0.30 o                         
   6  -4   9          0.34         -0.16         0.24 o                         
  -5  -3   9          0.08          0.16         0.19 o                         
  -4  -3   9          3.72          1.87         0.25 o                         
  -3  -3   9          5.04          6.05         0.36 o                         
  -2  -3   9         33.65         31.00         0.87 o                         
  -1  -3   9         14.67         17.86         0.61 o                         
   0  -3   9          0.10         -0.89         0.89 o                         
   1  -3   9         40.57         31.83         4.00 o                         
   2  -3   9          6.04          4.67         0.36 o                         
   3  -3   9         33.71         32.88         2.40 o                         
   4  -3   9          3.21          3.93         0.45 o                         
   5  -3   9          0.03          0.06         0.26 o                         
   6  -3   9         16.18         12.47         0.67 o                         
  -6  -2   9         50.48         43.12         2.58 o                         
  -5  -2   9          4.92          5.64         0.40 o                         
  -4  -2   9         28.70         29.81         0.84 o                         
  -3  -2   9         39.58         40.98         0.80 o                         
  -2  -2   9         22.39         23.72         0.79 o                         
  -1  -2   9         70.50         73.63         2.58 o                         
   0  -2   9        277.94        284.65        15.37 o                         
   1  -2   9         81.28         80.81         4.32 o                         
   2  -2   9          0.14         -1.77         2.24 o                         
   3  -2   9         31.39         28.56         1.87 o                         
   4  -2   9          7.19          6.83         0.51 o                         
   5  -2   9         23.45         20.99         2.03 o                         
   6  -2   9          4.91          5.22         0.70 o                         
  -6  -1   9          1.60          1.32         0.35 o                         
  -5  -1   9          0.78          0.63         0.29 o                         
  -4  -1   9         19.27         18.27         0.69 o                         
  -3  -1   9          1.16          0.73         0.19 o                         
  -2  -1   9        186.78        172.22         3.54 o                         
  -1  -1   9         83.96         91.65         3.14 o                         
   0  -1   9        565.59        587.65         8.15 o                         
   1  -1   9         31.71         29.62         3.13 o                         
   2  -1   9         27.41         34.30         2.82 o                         
   3  -1   9         19.60         17.34         0.83 o                         
   4  -1   9         94.20         86.36         2.48 o                         
   5  -1   9        131.41        111.24         2.12 o                         
   6  -1   9         20.69         21.36         0.70 o                         
  -7   0   9          2.92          1.56         0.40 o                         
  -6   0   9         34.42         31.32         1.96 o                         
  -5   0   9          0.08          0.67         0.33 o                         
  -4   0   9         52.92         50.19         1.33 o                         
  -3   0   9         83.56         77.25         2.24 o                         
  -2   0   9        136.73        116.34         2.65 o                         
  -1   0   9        467.01        462.87         7.89 o                         
   0   0   9          3.50          5.13         0.54 o                         
   1   0   9        259.84        267.82         9.67 o                         
   2   0   9         19.77         25.78         3.44 o                         
   3   0   9         44.61         38.97         1.00 o                         
   4   0   9         45.58         43.85         1.25 o                         
   5   0   9         88.06         92.30         1.57 o                         
   6   0   9          2.69          2.77         0.35 o                         
  -7   1   9         40.73         39.88         1.71 o                         
  -6   1   9          0.56          0.69         0.35 o                         
  -5   1   9         78.26         71.45         1.67 o                         
  -4   1   9         75.26         73.10         2.21 o                         
  -3   1   9        131.99        129.51         2.47 o                         
  -2   1   9          4.43          5.12         0.75 o                         
  -1   1   9         56.54         52.90         3.10 o                         
   0   1   9          0.17          0.51         0.72 o                         
   1   1   9        480.08        465.16        13.73 o                         
   2   1   9          5.82          5.78         0.38 o                         
   3   1   9          7.01          8.81         0.51 o                         
   4   1   9        109.61        113.28         1.63 o                         
   5   1   9         54.67         53.67         1.25 o                         
  -6   2   9          1.83          1.51         0.40 o                         
  -5   2   9          3.70          2.48         0.36 o                         
  -4   2   9        389.91        358.66         5.18 o                         
  -3   2   9        181.83        177.00         2.38 o                         
  -2   2   9        124.30        112.65         3.13 o                         
  -1   2   9        107.01        110.13         6.61 o                         
   0   2   9          3.09          4.95         1.13 o                         
   1   2   9        145.17        144.79         2.81 o                         
   2   2   9          3.11          3.63         0.41 o                         
   3   2   9         61.35         60.75         1.62 o                         
   4   2   9          0.82          0.79         0.27 o                         
   5   2   9          5.05          5.13         0.41 o                         
  -7   3   9          6.06          8.33         0.85 o                         
  -6   3   9          7.17          8.13         1.11 o                         
  -5   3   9          2.55          1.76         0.81 o                         
  -4   3   9         61.40         63.90         2.04 o                         
  -3   3   9        589.22        580.89         6.40 o                         
  -2   3   9          0.78          0.79         0.22 o                         
  -1   3   9        163.68        151.95         2.05 o                         
   0   3   9          8.28          7.18         0.42 o                         
   1   3   9         20.29         22.03         0.84 o                         
   2   3   9        395.13        402.78         8.44 o                         
   3   3   9         22.70         24.50         2.47 o                         
   4   3   9          4.16          4.38         0.46 o                         
  -6   4   9         11.47         12.32         1.22 o                         
  -5   4   9          1.32          1.70         0.66 o                         
  -4   4   9          1.14          1.19         0.46 o                         
  -3   4   9         13.30         12.09         0.96 o                         
  -2   4   9          2.48          2.64         0.32 o                         
  -1   4   9         51.98         49.43         1.11 o                         
   0   4   9         33.75         30.98         0.78 o                         
   1   4   9          3.04          3.57         0.40 o                         
   2   4   9          1.25          1.93         0.30 o                         
   3   4   9          1.37          0.88         0.38 o                         
  -6   5   9         39.84         42.86         1.87 o                         
  -5   5   9          0.62          0.60         0.24 o                         
  -4   5   9         13.39         13.67         0.71 o                         
  -3   5   9         31.36         34.35         1.16 o                         
  -2   5   9         17.13         16.90         0.81 o                         
  -1   5   9         58.74         66.47         1.17 o                         
   0   5   9          0.25          0.35         0.22 o                         
   1   5   9          0.00          0.03         0.28 o                         
   2   5   9         25.39         30.05         0.82 o                         
  -5   6   9         22.38         23.78         0.83 o                         
  -4   6   9          0.10          0.41         0.16 o                         
  -3   6   9         13.16         13.66         0.52 o                         
  -2   6   9          0.19          0.26         0.18 o                         
  -1   6   9          0.02          0.22         0.18 o                         
   0   6   9         24.26         25.21         1.11 o                         
   1   6   9          5.65          5.68         0.42 o                         
  -2   7   9          1.42          2.38         0.30 o                         
   0  -7  10          0.03          0.23         0.21 o                         
   1  -7  10          0.33          0.15         0.16 o                         
   2  -7  10          0.57          0.69         0.45 o                         
   3  -7  10          0.47          0.44         0.37 o                         
  -2  -6  10         55.51         49.34         1.03 o                         
  -1  -6  10          3.32          1.81         0.28 o                         
   0  -6  10          8.56          9.51         0.51 o                         
   1  -6  10          4.48          2.64         0.42 o                         
   2  -6  10          6.01          8.88         0.75 o                         
   3  -6  10         16.70         15.60         0.67 o                         
   4  -6  10          6.69          6.74         0.54 o                         
   5  -6  10          1.03          0.72         0.37 o                         
  -3  -5  10         32.10         36.02         0.78 o                         
  -2  -5  10          0.88          2.12         0.46 o                         
  -1  -5  10         35.01         42.31         1.01 o                         
   0  -5  10          0.39          0.39         0.23 o                         
   1  -5  10          3.48          2.04         0.52 o                         
   2  -5  10          0.09          0.39         0.23 o                         
   3  -5  10          0.21          0.10         0.23 o                         
   4  -5  10          0.43          0.65         0.21 o                         
   5  -5  10          2.53          3.97         0.69 o                         
  -4  -4  10          1.61          2.66         0.31 o                         
  -3  -4  10          2.09          2.96         0.31 o                         
  -2  -4  10          0.98          1.10         0.41 o                         
  -1  -4  10          1.74          3.05         0.32 o                         
   0  -4  10         34.79         32.16         1.05 o                         
   1  -4  10          0.34         -0.07         0.27 o                         
   2  -4  10          0.00          0.25         0.28 o                         
   3  -4  10          7.73          4.97         0.41 o                         
   4  -4  10         15.25         16.80         0.80 o                         
   5  -4  10          7.32          6.03         0.91 o                         
   6  -4  10          3.10          3.33         0.48 o                         
  -5  -3  10          6.87          6.36         0.56 o                         
  -4  -3  10         20.44         16.97         0.50 o                         
  -3  -3  10          1.17          1.51         0.21 o                         
  -2  -3  10          6.46          5.80         0.36 o                         
  -1  -3  10          3.58          3.35         0.37 o                         
   0  -3  10        121.69        130.71         2.53 o                         
   1  -3  10         10.46         10.90         0.59 o                         
   2  -3  10          2.89          2.84         0.33 o                         
   3  -3  10          0.04          0.03         0.29 o                         
   4  -3  10          1.23          0.56         0.28 o                         
   5  -3  10         22.09         21.94         1.11 o                         
   6  -3  10         34.65         32.01         0.97 o                         
  -6  -2  10          3.78          3.47         0.32 o                         
  -5  -2  10         15.15         15.40         0.87 o                         
  -4  -2  10          9.86          8.08         0.49 o                         
  -3  -2  10          0.04          0.11         0.16 o                         
  -2  -2  10          0.09          0.29         0.16 o                         
  -1  -2  10        326.62        328.28         3.32 o                         
   0  -2  10         11.69         13.34         2.32 o                         
   1  -2  10         29.71         30.85         4.58 o                         
   2  -2  10          3.89          2.63         0.35 o                         
   3  -2  10          0.10          0.46         0.27 o                         
   4  -2  10         52.06         48.92         1.13 o                         
   5  -2  10         22.28         22.79         1.01 o                         
   6  -2  10         13.72         11.82         0.49 o                         
  -6  -1  10          0.79          0.74         0.27 o                         
  -5  -1  10          1.32          0.70         0.26 o                         
  -4  -1  10         34.75         38.59         0.90 o                         
  -3  -1  10          0.46          0.52         0.22 o                         
  -2  -1  10         18.15         18.27         0.55 o                         
  -1  -1  10         83.80         81.26         2.26 o                         
   0  -1  10        167.79        185.93         3.81 o                         
   1  -1  10          0.15          0.29         0.96 o                         
   2  -1  10         85.01         85.08         1.86 o                         
   3  -1  10         78.81         82.88         1.52 o                         
   4  -1  10         10.93         11.06         0.86 o                         
   5  -1  10         11.68         13.53         0.83 o                         
   6  -1  10          2.75          2.92         0.26 o                         
  -6   0  10          7.54          7.76         1.09 o                         
  -5   0  10          5.76          6.71         0.63 o                         
  -4   0  10         52.50         52.06         1.65 o                         
  -3   0  10         49.70         48.15         1.19 o                         
  -2   0  10          5.81          7.10         0.68 o                         
  -1   0  10         89.89         89.00         2.40 o                         
   0   0  10         19.51         21.92         2.87 o                         
   1   0  10         30.01         25.83         4.61 o                         
   2   0  10          3.20          2.90         0.35 o                         
   3   0  10        223.98        238.35         2.91 o                         
   4   0  10         34.54         30.27         1.02 o                         
   5   0  10         81.95         84.21         1.40 o                         
  -6   1  10          8.54          8.38         0.50 o                         
  -5   1  10          0.06          0.05         0.19 o                         
  -4   1  10         10.01         11.88         0.52 o                         
  -3   1  10        891.18        879.43         6.79 o                         
  -2   1  10          6.50          6.90         0.46 o                         
  -1   1  10        267.14        252.60         9.48 o                         
   0   1  10        597.06        643.88        16.41 o                         
   1   1  10         33.35         31.66         0.84 o                         
   2   1  10       1756.53       1765.06        13.76 o                         
   3   1  10        219.01        215.42         2.71 o                         
   4   1  10         81.88         80.66         1.29 o                         
   5   1  10          0.46          0.18         0.23 o                         
  -6   2  10          2.55          3.14         0.70 o                         
  -5   2  10          1.89          2.30         0.36 o                         
  -4   2  10         92.41         91.85         1.91 o                         
  -3   2  10         69.95         69.22         1.40 o                         
  -2   2  10         76.97         74.96         1.23 o                         
  -1   2  10         59.77         58.95         1.35 o                         
   0   2  10        106.36         97.70         1.54 o                         
   1   2  10          1.39          1.22         0.28 o                         
   2   2  10          0.81          0.69         0.24 o                         
   3   2  10         26.95         26.11         0.80 o                         
   4   2  10          4.02          3.82         0.30 o                         
   5   2  10          0.38          0.59         0.27 o                         
  -6   3  10          6.95          6.45         0.50 o                         
  -5   3  10         31.19         29.58         1.19 o                         
  -4   3  10         63.37         63.40         1.54 o                         
  -3   3  10         72.67         67.24         1.37 o                         
  -2   3  10          6.66          4.17         0.33 o                         
  -1   3  10         40.79         35.57         0.92 o                         
   0   3  10         14.48         15.25         0.61 o                         
   1   3  10          1.20          1.24         0.24 o                         
   2   3  10          2.22          2.70         0.42 o                         
   3   3  10          1.06          1.39         0.28 o                         
   4   3  10          0.29          0.46         0.41 o                         
  -6   4  10         31.07         34.33         1.82 o                         
  -5   4  10         41.95         44.47         2.47 o                         
  -4   4  10          0.02          0.52         0.60 o                         
  -3   4  10         76.74         77.50         1.48 o                         
  -2   4  10         23.28         23.38         0.78 o                         
  -1   4  10         32.27         30.73         0.86 o                         
   0   4  10         23.72         29.03         0.73 o                         
   1   4  10          0.70          0.31         0.25 o                         
   2   4  10          8.12          7.35         0.41 o                         
   3   4  10          8.16          8.21         0.64 o                         
  -5   5  10          7.00          7.68         0.53 o                         
  -4   5  10          5.53          6.95         0.49 o                         
  -3   5  10          0.42         -0.02         0.36 o                         
  -2   5  10          1.69          3.48         0.33 o                         
  -1   5  10        101.97         83.41         1.68 o                         
   0   5  10         22.48         25.27         0.79 o                         
   1   5  10         22.62         20.86         0.85 o                         
   2   5  10          3.92          3.61         0.27 o                         
  -4   6  10          0.02          0.09         0.13 o                         
  -3   6  10          3.04          3.64         0.26 o                         
  -2   6  10          4.84          5.95         0.33 o                         
  -1   6  10         14.43         15.62         0.77 o                         
   0   6  10          3.10          5.31         0.56 o                         
  -2  -6  11          1.35          1.73         0.35 o                         
  -1  -6  11          1.55          0.78         0.25 o                         
   0  -6  11          4.27          5.11         0.33 o                         
   1  -6  11          1.59          1.52         0.27 o                         
   2  -6  11          2.34          2.59         0.36 o                         
   3  -6  11         12.11         10.13         0.62 o                         
   4  -6  11          0.12          0.28         0.35 o                         
  -3  -5  11          6.12          9.59         0.79 o                         
  -2  -5  11          0.00         -0.23         0.23 o                         
  -1  -5  11          0.80          0.31         0.20 o                         
   0  -5  11          3.63          4.37         0.43 o                         
   1  -5  11          4.70          4.06         0.60 o                         
   2  -5  11          0.40          0.42         0.26 o                         
   3  -5  11          0.56          1.26         0.27 o                         
   4  -5  11          5.72          7.24         0.38 o                         
   5  -5  11          7.36          9.85         0.42 o                         
  -4  -4  11          0.33          0.80         0.46 o                         
  -3  -4  11          0.04          0.84         0.49 o                         
  -2  -4  11          1.64          0.25         0.24 o                         
  -1  -4  11          1.66          2.02         0.33 o                         
   0  -4  11         27.37         29.39         0.98 o                         
   1  -4  11         12.74          9.46         0.70 o                         
   2  -4  11         29.11         27.86         1.11 o                         
   3  -4  11          0.01         -0.19         0.28 o                         
   4  -4  11          2.72          2.86         0.30 o                         
   5  -4  11         15.14         14.18         0.55 o                         
  -5  -3  11          0.01          0.34         0.15 o                         
  -4  -3  11          3.67          3.64         0.30 o                         
  -3  -3  11          0.72          0.47         0.23 o                         
  -2  -3  11          0.07          0.08         0.22 o                         
  -1  -3  11          0.21          0.05         0.21 o                         
   0  -3  11        114.12        114.70         1.75 o                         
   1  -3  11          0.16          0.07         0.22 o                         
   2  -3  11          1.64          1.10         0.26 o                         
   3  -3  11         23.73         22.12         1.25 o                         
   4  -3  11          5.70          4.26         0.42 o                         
   5  -3  11        121.16        117.43         1.97 o                         
  -5  -2  11          3.64          2.82         0.31 o                         
  -4  -2  11          3.39          1.90         0.28 o                         
  -3  -2  11          1.62          1.78         0.27 o                         
  -2  -2  11         46.06         43.03         0.90 o                         
  -1  -2  11          6.88          6.45         0.37 o                         
   0  -2  11          5.29          5.00         0.37 o                         
   1  -2  11         27.78         25.84         0.78 o                         
   2  -2  11         38.00         33.24         1.29 o                         
   3  -2  11        130.23        127.45         1.97 o                         
   4  -2  11          4.07          2.91         0.34 o                         
   5  -2  11          3.76          3.98         0.37 o                         
  -6  -1  11          7.71          8.70         0.54 o                         
  -5  -1  11          0.29          0.38         0.31 o                         
  -4  -1  11          6.08          5.12         0.35 o                         
  -3  -1  11         58.23         62.05         1.24 o                         
  -2  -1  11          2.22          2.48         0.32 o                         
  -1  -1  11         42.94         42.38         0.85 o                         
   0  -1  11        230.89        236.35         2.74 o                         
   1  -1  11          0.12          0.06         0.21 o                         
   2  -1  11        227.67        217.77         2.69 o                         
   3  -1  11        224.35        223.53         2.77 o                         
   4  -1  11          0.12          0.65         0.57 o                         
   5  -1  11          1.83          2.37         0.26 o                         
  -6   0  11          2.12          1.90         0.31 o                         
  -5   0  11         16.16         14.72         0.58 o                         
  -4   0  11         67.84         69.05         1.38 o                         
  -3   0  11        274.93        270.06         3.52 o                         
  -2   0  11         71.80         68.57         1.28 o                         
  -1   0  11        107.01        109.48         1.45 o                         
   0   0  11        106.21        105.93         1.85 o                         
   1   0  11        420.58        440.58         4.28 o                         
   2   0  11        210.67        201.37         2.52 o                         
   3   0  11        353.65        365.84         3.85 o                         
   4   0  11          8.84          6.74         0.48 o                         
   5   0  11          6.83          7.19         0.49 o                         
  -6   1  11          0.81          0.81         0.39 o                         
  -5   1  11         46.69         47.45         0.94 o                         
  -4   1  11          5.41          4.75         0.39 o                         
  -3   1  11         19.75         23.05         0.70 o                         
  -2   1  11        228.81        227.85         2.22 o                         
  -1   1  11        121.89        118.12         1.73 o                         
   0   1  11        285.20        275.12         3.03 o                         
   1   1  11        144.16        143.57         2.02 o                         
   2   1  11        110.31        118.83         2.15 o                         
   3   1  11         11.01         13.21         0.58 o                         
   4   1  11          6.05          6.53         0.38 o                         
   5   1  11          5.84          7.53         0.63 o                         
  -6   2  11          6.25          5.60         0.45 o                         
  -5   2  11          2.26          1.32         0.26 o                         
  -4   2  11          0.49          0.68         0.28 o                         
  -3   2  11         42.28         40.94         0.93 o                         
  -2   2  11         46.89         44.15         1.07 o                         
  -1   2  11          1.09          1.20         0.24 o                         
   0   2  11          4.26          3.79         0.40 o                         
   1   2  11          5.37          5.19         0.64 o                         
   2   2  11          5.21          5.65         0.39 o                         
   3   2  11         12.45         10.54         0.49 o                         
   4   2  11         22.63         24.37         0.88 o                         
  -6   3  11         21.64         24.76         0.84 o                         
  -5   3  11         65.46         68.38         1.97 o                         
  -4   3  11         68.05         72.09         2.18 o                         
  -3   3  11         11.34         12.02         0.59 o                         
  -2   3  11         57.21         59.21         1.11 o                         
  -1   3  11        163.80        153.63         2.12 o                         
   0   3  11        136.91        128.15         1.88 o                         
   1   3  11         70.56         72.84         1.96 o                         
   2   3  11         34.77         38.03         1.07 o                         
   3   3  11          2.52          2.82         0.29 o                         
  -6   4  11          6.83          8.79         0.82 o                         
  -5   4  11          2.43          1.64         0.36 o                         
  -4   4  11          0.73          0.48         0.49 o                         
  -3   4  11          0.36          0.16         0.36 o                         
  -2   4  11          1.60          2.71         0.30 o                         
  -1   4  11         17.77         20.12         0.77 o                         
   0   4  11         68.78         56.90         1.33 o                         
   1   4  11         15.01         18.06         0.71 o                         
   2   4  11         22.66         20.94         0.69 o                         
  -5   5  11          0.09         -0.06         0.24 o                         
  -4   5  11         14.99         14.00         0.73 o                         
  -3   5  11         19.85         17.44         0.59 o                         
  -2   5  11         11.96         11.66         0.52 o                         
  -1   5  11          1.67          2.50         0.30 o                         
   0   5  11          2.77          1.58         0.33 o                         
   1   5  11          8.83         10.75         0.44 o                         
  -3   6  11         20.09         23.34         0.64 o                         
  -2   6  11         13.38         18.22         1.03 o                         
  -1   6  11         10.15         12.71         0.96 o                         
  -1  -6  12          0.01          0.10         0.17 o                         
   0  -6  12         12.41         12.16         0.43 o                         
   1  -6  12         16.73         12.83         0.55 o                         
   2  -6  12          1.18          1.90         0.36 o                         
   3  -6  12          5.42          5.48         0.32 o                         
  -2  -5  12          0.50          0.52         0.20 o                         
  -1  -5  12          0.01         -0.09         0.20 o                         
   0  -5  12         15.54         15.01         0.65 o                         
   1  -5  12         12.29         15.80         0.72 o                         
   2  -5  12          1.65          2.70         0.29 o                         
   3  -5  12          3.50          5.17         0.34 o                         
   4  -5  12          0.04          0.26         0.18 o                         
  -3  -4  12          0.05          0.15         0.26 o                         
  -2  -4  12         11.81         10.92         0.57 o                         
  -1  -4  12         17.15         14.87         0.80 o                         
   0  -4  12         73.39         75.86         1.99 o                         
   1  -4  12          1.71          3.04         0.34 o                         
   2  -4  12          8.40         10.29         0.51 o                         
   3  -4  12          1.63          1.01         0.26 o                         
   4  -4  12          0.66          0.21         0.22 o                         
   5  -4  12          0.87          0.68         0.20 o                         
  -4  -3  12          0.48          0.10         0.18 o                         
  -3  -3  12          1.50          1.95         0.36 o                         
  -2  -3  12         12.63         15.97         0.62 o                         
  -1  -3  12          4.04          5.33         0.40 o                         
   0  -3  12         41.89         38.16         0.95 o                         
   1  -3  12          9.47          8.78         0.44 o                         
   2  -3  12          4.57          2.47         0.31 o                         
   3  -3  12          3.66          4.50         0.43 o                         
   4  -3  12         24.20         24.53         0.83 o                         
   5  -3  12          1.78          2.07         0.51 o                         
  -5  -2  12          3.74          3.60         0.41 o                         
  -4  -2  12          3.04          2.46         0.34 o                         
  -3  -2  12         90.84         96.39         1.55 o                         
  -2  -2  12          9.24          8.06         0.45 o                         
  -1  -2  12         16.05         14.87         0.60 o                         
   0  -2  12         33.96         30.13         0.94 o                         
   1  -2  12         44.35         43.85         1.04 o                         
   2  -2  12         35.64         34.30         1.12 o                         
   3  -2  12          5.93          6.16         0.43 o                         
   4  -2  12          0.30          0.17         0.21 o                         
   5  -2  12          8.97          8.52         0.36 o                         
  -5  -1  12          0.28          0.61         0.29 o                         
  -4  -1  12          1.46          1.80         0.28 o                         
  -3  -1  12        144.18        148.29         2.36 o                         
  -2  -1  12        176.13        183.78         2.69 o                         
  -1  -1  12          1.01          0.79         0.19 o                         
   0  -1  12         13.85         15.55         0.61 o                         
   1  -1  12          2.67          2.09         0.28 o                         
   2  -1  12        505.12        542.24         5.15 o                         
   3  -1  12        165.10        167.39         2.26 o                         
   4  -1  12         30.98         34.63         0.98 o                         
   5  -1  12          5.42          6.54         0.33 o                         
  -5   0  12          2.95          2.69         0.31 o                         
  -4   0  12          2.15          2.66         0.30 o                         
  -3   0  12        209.26        216.90         3.04 o                         
  -2   0  12         45.47         45.97         0.93 o                         
  -1   0  12        436.32        450.66         3.87 o                         
   0   0  12         69.90         67.69         1.47 o                         
   1   0  12        310.28        314.34         3.38 o                         
   2   0  12         13.40         13.82         0.58 o                         
   3   0  12          4.78          4.38         0.53 o                         
   4   0  12          0.33          0.28         0.22 o                         
   5   0  12          0.43          0.75         0.15 o                         
  -6   1  12         13.20         14.69         0.80 o                         
  -5   1  12         39.23         40.09         1.21 o                         
  -4   1  12        211.93        221.22         2.67 o                         
  -3   1  12         83.88         87.19         1.25 o                         
  -2   1  12        211.02        213.90         2.15 o                         
  -1   1  12          1.87          2.57         0.29 o                         
   0   1  12         54.54         46.46         1.05 o                         
   1   1  12          0.35          0.05         0.21 o                         
   2   1  12          0.33          0.49         0.28 o                         
   3   1  12          7.34          6.37         0.40 o                         
   4   1  12         16.07         15.80         0.45 o                         
  -6   2  12         41.35         46.12         1.42 o                         
  -5   2  12          0.19          0.49         0.23 o                         
  -4   2  12         25.13         25.00         0.76 o                         
  -3   2  12         37.39         37.20         0.87 o                         
  -2   2  12          0.89          0.81         0.25 o                         
  -1   2  12         66.62         60.88         1.20 o                         
   0   2  12         41.26         41.17         1.16 o                         
   1   2  12         24.58         21.87         0.72 o                         
   2   2  12         29.07         26.93         0.90 o                         
   3   2  12         35.51         37.74         0.98 o                         
   4   2  12          0.07          0.50         0.19 o                         
  -5   3  12          9.05         10.61         1.45 o                         
  -4   3  12         33.04         31.14         0.96 o                         
  -3   3  12          8.70          8.30         0.47 o                         
  -2   3  12         26.08         21.88         0.74 o                         
  -1   3  12          4.59          2.12         0.28 o                         
   0   3  12         81.42         76.66         1.35 o                         
   1   3  12          2.03          2.42         0.58 o                         
   2   3  12          7.37          6.94         0.43 o                         
   3   3  12          4.14          5.15         0.32 o                         
  -5   4  12          0.08          0.18         0.22 o                         
  -4   4  12          0.04          0.52         0.25 o                         
  -3   4  12          8.59         10.30         0.53 o                         
  -2   4  12         35.79         30.35         0.93 o                         
  -1   4  12          7.00          7.91         0.41 o                         
   0   4  12         47.29         47.15         1.71 o                         
   1   4  12          0.54          0.55         0.32 o                         
   2   4  12         16.26         18.09         1.13 o                         
  -4   5  12          1.15          1.89         0.21 o                         
  -3   5  12          8.38          6.48         0.47 o                         
  -2   5  12         16.81         14.69         0.51 o                         
  -1   5  12          8.77          8.77         0.53 o                         
   0   5  12         28.09         29.71         0.93 o                         
   1  -6  13          0.10          0.22         0.17 o                         
  -2  -5  13          0.43          0.86         0.31 o                         
  -1  -5  13          0.20          0.14         0.17 o                         
   0  -5  13         27.75         23.22         0.77 o                         
   1  -5  13          1.72          1.28         0.26 o                         
   2  -5  13          0.52          0.33         0.18 o                         
   3  -5  13          1.20          1.44         0.19 o                         
  -3  -4  13          2.33          2.50         0.33 o                         
  -2  -4  13          4.87          3.12         0.46 o                         
  -1  -4  13          8.55         10.89         0.55 o                         
   0  -4  13          0.05          0.22         0.30 o                         
   1  -4  13         12.52         11.03         0.51 o                         
   2  -4  13          5.32          4.01         0.33 o                         
   3  -4  13         25.37         23.50         1.88 o                         
   4  -4  13          3.26          3.17         0.27 o                         
  -4  -3  13          0.59          0.67         0.17 o                         
  -3  -3  13         23.43         21.04         0.78 o                         
  -2  -3  13         30.37         33.69         0.98 o                         
  -1  -3  13         28.14         28.13         0.93 o                         
   0  -3  13         18.32         13.44         0.56 o                         
   1  -3  13         38.61         36.80         0.92 o                         
   2  -3  13         94.19         92.94         1.79 o                         
   3  -3  13        211.81        223.79         3.15 o                         
   4  -3  13          0.04          0.11         0.20 o                         
  -4  -2  13          3.76          2.81         0.25 o                         
  -3  -2  13        172.31        176.92         2.16 o                         
  -2  -2  13         17.45         18.81         0.77 o                         
  -1  -2  13         32.94         35.02         0.91 o                         
   0  -2  13          3.57          4.29         0.37 o                         
   1  -2  13         24.30         24.50         0.77 o                         
   2  -2  13         18.50         21.75         0.72 o                         
   3  -2  13          1.02          1.19         0.24 o                         
   4  -2  13          1.03          1.44         0.23 o                         
  -5  -1  13          0.06         -0.01         0.15 o                         
  -4  -1  13         23.61         24.74         0.84 o                         
  -3  -1  13        105.04        110.82         1.63 o                         
  -2  -1  13         32.80         32.58         0.83 o                         
  -1  -1  13          6.80          6.52         0.41 o                         
   0  -1  13         55.97         61.46         1.42 o                         
   1  -1  13         19.26         18.30         0.78 o                         
   2  -1  13         48.42         49.70         1.10 o                         
   3  -1  13         13.82         15.92         0.59 o                         
   4  -1  13          1.08          1.92         0.38 o                         
  -5   0  13         17.57         17.98         0.58 o                         
  -4   0  13        106.66        109.79         1.44 o                         
  -3   0  13        246.95        262.91         2.91 o                         
  -2   0  13         82.99         85.47         1.38 o                         
  -1   0  13        217.29        216.08         2.59 o                         
   0   0  13         60.47         58.95         1.37 o                         
   1   0  13         27.61         24.94         0.76 o                         
   2   0  13          0.38          0.30         0.24 o                         
   3   0  13         32.14         37.90         1.30 o                         
   4   0  13          0.04          0.25         0.22 o                         
  -5   1  13          1.61          1.96         0.27 o                         
  -4   1  13          7.41          7.44         0.39 o                         
  -3   1  13         22.33         22.63         0.59 o                         
  -2   1  13          2.33          3.26         0.30 o                         
  -1   1  13         46.96         43.29         1.09 o                         
   0   1  13        195.34        182.98         2.33 o                         
   1   1  13         10.09         12.34         0.54 o                         
   2   1  13          0.61          0.18         0.31 o                         
   3   1  13         18.52         19.36         0.69 o                         
   4   1  13          8.59         11.86         0.54 o                         
  -5   2  13          3.72          3.64         0.39 o                         
  -4   2  13          0.51          0.95         0.26 o                         
  -3   2  13         15.22         14.31         0.59 o                         
  -2   2  13         45.07         47.53         0.95 o                         
  -1   2  13          2.90          3.77         0.36 o                         
   0   2  13         12.31         13.21         0.64 o                         
   1   2  13         66.46         69.66         1.26 o                         
   2   2  13         13.23         12.89         0.58 o                         
   3   2  13         46.13         48.25         1.17 o                         
  -5   3  13          4.33          4.88         0.30 o                         
  -4   3  13          0.33          0.13         0.18 o                         
  -3   3  13          0.98          0.50         0.22 o                         
  -2   3  13         33.48         31.45         0.84 o                         
  -1   3  13          1.34          0.62         0.20 o                         
   0   3  13         21.30         23.78         0.81 o                         
   1   3  13         37.72         40.31         1.67 o                         
   2   3  13          0.40          1.02         0.25 o                         
  -4   4  13         23.57         21.68         0.63 o                         
  -3   4  13          3.73          4.12         0.33 o                         
  -2   4  13         80.25         77.74         1.45 o                         
  -1   4  13          1.24          1.06         0.25 o                         
   0   4  13          5.13          5.93         0.50 o                         
   1   4  13         32.07         34.01         1.37 o                         
  -3   5  13          1.55          2.23         0.34 o                         
  -2   5  13         14.51         16.28         0.66 o                         
  -1  -5  14          0.17          0.30         0.18 o                         
   0  -5  14          9.40         10.68         0.71 o                         
   1  -5  14          0.20          0.26         0.17 o                         
   2  -5  14          0.48          0.20         0.18 o                         
  -2  -4  14         22.16         22.81         0.81 o                         
  -1  -4  14          5.45          4.33         0.43 o                         
   0  -4  14          7.49          5.81         0.41 o                         
   1  -4  14          3.80          2.29         0.25 o                         
   2  -4  14         13.17         14.05         0.56 o                         
   3  -4  14          1.34          1.83         0.29 o                         
  -3  -3  14         20.06         18.98         0.53 o                         
  -2  -3  14         90.49         85.17         1.51 o                         
  -1  -3  14         12.22         13.38         0.60 o                         
   0  -3  14          1.25          1.01         0.25 o                         
   1  -3  14          5.61          5.75         0.42 o                         
   2  -3  14         57.18         59.44         1.28 o                         
   3  -3  14        138.44        149.51         6.12 o                         
   4  -3  14          0.24          0.21         0.25 o                         
  -4  -2  14         18.89         20.64         0.79 o                         
  -3  -2  14          2.92          2.37         0.30 o                         
  -2  -2  14          6.15          6.33         0.44 o                         
  -1  -2  14          4.00          3.94         0.33 o                         
   0  -2  14          0.06          0.13         0.20 o                         
   1  -2  14          0.51          0.42         0.19 o                         
   2  -2  14          0.91          0.36         0.23 o                         
   3  -2  14          8.10          7.25         0.37 o                         
   4  -2  14          0.79          1.26         0.64 o                         
  -4  -1  14         52.80         48.96         0.89 o                         
  -3  -1  14         41.33         45.64         1.07 o                         
  -2  -1  14        125.34        130.28         3.01 o                         
  -1  -1  14          0.26          0.74         0.27 o                         
   0  -1  14        106.31        115.24         2.00 o                         
   1  -1  14          1.72          2.57         0.42 o                         
   2  -1  14         22.55         22.44         0.79 o                         
   3  -1  14         37.11         41.19         1.26 o                         
   4  -1  14          7.02          9.12         0.49 o                         
  -4   0  14         15.59         15.17         0.57 o                         
  -3   0  14         38.14         41.73         0.90 o                         
  -2   0  14         16.45         14.68         0.56 o                         
  -1   0  14          0.05         -0.02         0.19 o                         
   0   0  14          0.30          0.63         0.28 o                         
   1   0  14         92.00         97.41         1.52 o                         
   2   0  14          0.67          0.51         0.28 o                         
   3   0  14         10.68         12.39         0.67 o                         
  -5   1  14         25.87         24.83         1.03 o                         
  -4   1  14          1.18          1.62         0.25 o                         
  -3   1  14          0.01          0.01         0.18 o                         
  -2   1  14         28.10         27.01         0.69 o                         
  -1   1  14          3.47          1.43         0.26 o                         
   0   1  14         32.52         31.23         0.81 o                         
   1   1  14          8.59          8.43         0.46 o                         
   2   1  14          2.47          3.27         0.32 o                         
   3   1  14          5.20          4.72         0.34 o                         
  -4   2  14         23.09         23.65         0.61 o                         
  -3   2  14          1.81          2.55         0.23 o                         
  -2   2  14         16.09         16.55         0.60 o                         
  -1   2  14         37.94         38.52         0.93 o                         
   0   2  14          6.92          5.26         0.40 o                         
   1   2  14         68.02         69.52         1.16 o                         
   2   2  14          6.43          7.85         0.40 o                         
  -4   3  14         17.77         20.65         0.61 o                         
  -3   3  14          6.17          4.99         0.35 o                         
  -2   3  14          9.53          9.96         0.64 o                         
  -1   3  14         79.66         76.99         1.50 o                         
   0   3  14          8.86         10.57         0.44 o                         
   1   3  14         32.92         36.81         1.07 o                         
  -3   4  14          8.90          9.72         0.80 o                         
  -2   4  14          0.05         -0.09         0.15 o                         
  -1   4  14         30.12         31.88         1.00 o                         
   0   4  14          2.62          1.91         0.27 o                         
  -1  -4  15          3.57          2.55         0.30 o                         
   0  -4  15          4.31          5.45         0.43 o                         
   1  -4  15          1.27          0.77         0.20 o                         
   2  -4  15          0.54          0.20         0.27 o                         
  -2  -3  15          0.32          0.44         0.18 o                         
  -1  -3  15          0.59          0.95         0.20 o                         
   0  -3  15         11.82         13.32         0.47 o                         
   1  -3  15          5.87          5.92         0.32 o                         
   2  -3  15         74.00         75.23         2.02 o                         
   3  -3  15          5.08          4.25         0.35 o                         
  -3  -2  15          0.19          0.78         0.19 o                         
  -2  -2  15          1.11          1.69         0.30 o                         
  -1  -2  15          0.01          0.18         0.16 o                         
   0  -2  15          1.00          1.48         0.22 o                         
   1  -2  15          0.12         -0.20         0.20 o                         
   2  -2  15          4.76          4.16         0.33 o                         
   3  -2  15          0.73          0.58         0.21 o                         
  -4  -1  15         30.45         31.11         1.21 o                         
  -3  -1  15          5.47          5.18         0.46 o                         
  -2  -1  15          8.64          9.53         0.62 o                         
  -1  -1  15          3.86          3.10         0.32 o                         
   0  -1  15         53.34         56.56         1.24 o                         
   1  -1  15         17.50         17.42         0.85 o                         
   2  -1  15         12.71         14.83         0.57 o                         
   3  -1  15          3.05          3.32         0.26 o                         
  -4   0  15          7.29          6.33         0.38 o                         
  -3   0  15          0.12          0.21         0.17 o                         
  -2   0  15          1.36          1.50         0.26 o                         
  -1   0  15         21.43         23.79         0.67 o                         
   0   0  15          1.50          1.60         0.35 o                         
   1   0  15          9.88         10.96         0.53 o                         
   2   0  15          3.79          3.73         0.32 o                         
   3   0  15          3.80          2.96         0.29 o                         
  -4   1  15          2.47          2.69         0.34 o                         
  -3   1  15          6.60          5.99         0.38 o                         
  -2   1  15          9.28         10.72         0.44 o                         
  -1   1  15         43.28         39.23         0.99 o                         
   0   1  15         20.23         27.31         0.72 o                         
   1   1  15          3.71          3.21         0.26 o                         
   2   1  15         21.05         19.48         0.59 o                         
  -4   2  15          3.87          4.01         0.43 o                         
  -3   2  15         29.29         29.03         0.77 o                         
  -2   2  15          2.53          3.23         0.32 o                         
  -1   2  15         42.11         39.53         1.00 o                         
   0   2  15          8.51          8.68         0.40 o                         
   1   2  15          5.85          7.87         0.42 o                         
  -3   3  15         51.34         58.50         1.31 o                         
  -2   3  15          9.57         12.01         0.61 o                         
  -1   3  15         15.30         16.37         0.58 o                         
   0   3  15         31.46         39.21         1.18 o                         
  -1  -3  16          0.72          0.40         0.23 o                         
   0  -3  16          2.43          2.08         0.22 o                         
   1  -3  16          4.89          6.91         0.43 o                         
  -2  -2  16          1.08          0.42         0.20 o                         
  -1  -2  16          0.46         -0.20         0.22 o                         
   0  -2  16         12.25         11.77         0.48 o                         
   1  -2  16          6.63          5.15         0.66 o                         
   2  -2  16          8.15          8.49         1.39 o                         
  -3  -1  16          2.64          2.64         0.27 o                         
  -2  -1  16          2.69          3.49         0.50 o                         
  -1  -1  16         22.78         22.87         0.69 o                         
   0  -1  16          0.29          0.19         0.21 o                         
   1  -1  16          0.09          0.20         0.23 o                         
   2  -1  16         36.85         43.31         1.09 o                         
  -3   0  16          6.56          7.29         0.43 o                         
  -2   0  16          0.07          0.12         0.13 o                         
  -1   0  16         12.02         13.48         0.44 o                         
   0   0  16          3.89          3.34         0.38 o                         
   1   0  16          0.23          0.31         0.20 o                         
   2   0  16          0.06         -0.03         0.21 o                         
  -3   1  16         15.38         19.55         0.66 o                         
  -2   1  16         29.34         32.52         0.66 o                         
  -1   1  16          0.63          0.35         0.17 o                         
   0   1  16         14.41         12.71         0.57 o                         
   1   1  16          8.00          9.55         0.49 o                         
  -2   2  16          6.57          8.38         0.46 o                         
  -1   2  16         10.92         13.09         0.58 o                         
   0   2  16         25.47         26.23         1.08 o                         
  -1  -1  17          4.89          4.19         0.46 o                         
   0  -1  17         36.66         37.24         1.36 o                         
                                                                                
